# Supplementary material for: Effect of Insulin Resistance on Monounsaturated Fatty Acid Levels: A Multi-cohort Non-targeted Metabolomics and Mendelian Randomization Study
Source: PLoS Genet. 2016 Oct 21;12(10):e1006379. doi: 10.1371/journal.pgen.1006379 (PMC5074591; doi:10.1371/journal.pgen.1006379)
Supplement: S1 Table — (XLSX) [file pgen.1006379.s007.xlsx]

## Sheet: a) Clamp M_I (age adj)
Insulin sensitivity (clamp M/I) = metabolite + age + sample_quality_indicators*
*assessment date (difference in days between the first and last assessment date) and dummy variables controlling for possible previous thawing, plasma sample type (EDTA/citrate) and possible hemolysis, according to laboratory logbook information. P-values are adjusted at the 5% FDR level (Benjamini-Hochberg), associations are expressed in SD-units.
Metabolite	β	SE	adj. P-value	F-statistic	F-statistic P-value
1-linoleoyl-2-stearoyl-sn-glycerol	-0.104556	0.0294327	0.00248754	4.71178	9.82894e-05
1,3,7-Trimethyluric acid	0.0096942	0.0203679	0.770701	2.61074	0.0162969
1. N-(tetradecanoyl)-1-b-lactosyl-sphing-4-enine	0.0378049	0.0523374	0.649595	2.66079	0.0145279
10-nitro-9E-octadecenoic acid	-0.0634574	0.0325447	0.143365	3.2169	0.00393502
11b-Hydroxyandrost-4-ene-3,17-dione	0.00513109	0.0216468	0.901937	2.58186	0.01741
2,6 Dimethylheptanoyl carnitine	-0.00387993	0.0319425	0.948614	2.57484	0.0176916
2a-(3-Hydroxypropyl)-1a,25-dihydroxy-19-norvitamin D3	0.0572622	0.0377078	0.258443	2.9633	0.0071833
3-Indolepropionic acid	0.0598748	0.0372045	0.227642	3.01143	0.00641261
3a,6b,7b-Trihydroxy-5b-cholanoic acid (a)	0.0572611	0.0207152	0.0286678	3.86772	0.000809252
3a,6b,7b-Trihydroxy-5b-cholanoic acid (b)	0.0454915	0.0180557	0.0487129	3.64853	0.00138565
4-Hydroxy-3-methylbenzoic acid	-0.079231	0.124797	0.69129	2.64067	0.0152157
4E,15Z-Bilirubin IXa	-0.0257819	0.0236345	0.460179	2.77408	0.011181
7-Ketocholesterol	-0.0170096	0.0206269	0.592377	2.68763	0.0136573
9-Decenoylcarnitine	-0.0591881	0.0275426	0.103823	3.35526	0.00282296
a-Linolenic acid	-0.0867435	0.0420184	0.122689	3.29486	0.00326436
a-Tocopherol	-0.0355918	0.018499	0.145794	3.19991	0.00409811
Arachidonic acid	-0.117477	0.0538871	0.0994087	3.37808	0.00267184
Arachidonic acid ethyl ester	-0.220507	0.0532083	0.000377183	5.48402	1.37551e-05
Arachidonic acid methyl ester	-0.00213792	0.0371002	0.969204	2.5729	0.01777
Barogenin	-0.195542	0.050656	0.000971372	5.09859	3.68371e-05
Betaine	0.220151	0.0762531	0.0201164	3.98547	0.000605055
Bilirubin	-0.0595642	0.0299436	0.134633	3.24318	0.00369515
Biliverdin a	0.00365188	0.0286319	0.948614	2.5751	0.0176812
Caffeine	-0.11479	0.0205291	1.14716e-06	7.87288	2.77949e-08
Ceramide phosphoethanolamine(34:1)	0.0622265	0.0503948	0.388477	2.83082	0.00979795
Ceramide phosphoethanolamine(36:1)	0.0532943	0.0424957	0.384236	2.83898	0.00961329
Ceramide phosphoethanolamine(36:2)	-0.00360732	0.0505492	0.963192	2.5732	0.0177578
Ceramide phosphoethanolamine(38:2)	0.0260366	0.0487487	0.739831	2.6207	0.0159293
Chenodeoxycholic acid	-0.0403054	0.0243722	0.215789	3.03599	0.00605094
Chenodeoxycholic acid glycine	-0.0830036	0.024314	0.00401572	4.54812	0.000148501
Cholesterol	-0.0394821	0.0373502	0.481259	2.76178	0.0115049
Cholic acid	0.0537784	0.0201406	0.0352865	3.78107	0.00100154
Choline	0.153682	0.0595074	0.042513	3.70308	0.0012126
Cinnamic acid	0.135478	0.0352407	0.000993808	5.0779	3.88304e-05
cis-5-Tetradecenoylcarnitine	-0.0527341	0.0256394	0.122689	3.28951	0.00330659
Corticosterone	-0.271485	0.0541408	1.23086e-05	6.83517	4.1795e-07
Cortisol	0.0959742	0.0479706	0.133023	3.25094	0.00362705
Creatinine	-0.172439	0.0775584	0.0906568	3.41038	0.00247141
Decanoyl-L-carnitine	-0.0982551	0.0314418	0.0105573	4.22793	0.000331255
Dehydroepiandrosterone sulfate	0.0758688	0.0402088	0.153434	3.17593	0.00433954
Deoxycholic acid	-0.0208982	0.0217491	0.530159	2.72887	0.0124163
Deoxycholic acid glycine	-0.11603	0.0218334	3.57437e-06	7.36039	1.06224e-07
Deoxycholic acid related metabolite	-0.0364185	0.0273599	0.345407	2.87272	0.00888461
Diacylglycerol(34:1)	-0.119286	0.0281067	0.000258538	5.62596	9.55514e-06
Dipeptide	-0.165447	0.071358	0.0747831	3.4837	0.00206955
Docosahexaenoic Acid	-0.0770646	0.0450966	0.198369	3.06742	0.00561699
Docosahexaenoic Acid methyl ester	0.0108948	0.0322646	0.858445	2.59167	0.0170241
Docosapentaenoic acid	-0.108479	0.0434662	0.0509959	3.6283	0.00145582
Docosatetraenoic acid methyl ester	-0.01234	0.0339061	0.847973	2.59479	0.0169029
Dodecanedioic acid	0.0417462	0.060353	0.661595	2.65345	0.0147753
Dodecanoic acid	0.0165282	0.0460764	0.847973	2.59415	0.0169277
Dodecanoylcarnitine	-0.0155174	0.0217404	0.6522	2.65871	0.0145978
Edetic Acid	-0.0432102	0.035092	0.388477	2.82939	0.00983086
Eicosadienoic acid	-0.00644441	0.0284779	0.90314	2.58102	0.0174436
Eicosapentaenoic acid methyl ester	0.0223791	0.0297383	0.636046	2.66835	0.0142776
Eicosapentaenoyl PAF C-16	0.00982285	0.030351	0.863173	2.5901	0.0170855
Eicosatrienoic Acid	-0.192	0.0485428	0.000738542	5.22456	2.67165e-05
Eicosatrienoic Acid methyl ester	-0.0742531	0.0333466	0.0906568	3.41293	0.00245627
Flavone	-0.0491348	0.035188	0.316032	2.9029	0.00827844
Geranyl acetoacetate	0.0545127	0.0417715	0.358314	2.86107	0.00912998
Glycocholic acid	-0.0883538	0.0289257	0.012378	4.1541	0.000398151
Heptadecanoic acid	0.0328472	0.0508194	0.690956	2.64316	0.0151288
Hexose	-0.275801	0.112447	0.055171	3.59223	0.00158967
Hippuric acid	0.0817223	0.022817	0.00230273	4.74715	8.98833e-05
Hyodeoxycholic acid	-0.0448311	0.0289245	0.245578	2.97961	0.00691253
Indoleacetic acid	-0.00246085	0.0335926	0.963192	2.57325	0.017756
L-Acetylcarnitine	-0.156382	0.0536072	0.0187856	4.01507	0.000562301
L-Carnitine	-0.105378	0.0609228	0.196749	3.07956	0.00545763
L-Octanoylcarnitine	-0.0534536	0.0260699	0.122689	3.28508	0.00334194
L-Palmitoylcarnitine	-0.0570514	0.0278634	0.122689	3.28309	0.00335793
L-Proline	-0.104527	0.0559036	0.153434	3.16504	0.00445375
L-Tryptophan	-0.0929166	0.0693198	0.343039	2.87694	0.00879735
L-Tyrosine	-0.186524	0.0520561	0.00230273	4.74896	8.94721e-05
Lactosyl ceramide(d18:1/16:0)	0.0759402	0.0441591	0.197205	3.07371	0.00553386
Linoleic acid	-0.105615	0.0639354	0.215789	3.03496	0.00606568
Linolenyl aldehyde	0.0684873	0.0419901	0.222708	3.02334	0.00623463
Linoleyl carnitine	-0.0383194	0.0253392	0.258944	2.96005	0.00723841
Lyso-PAF C-18	0.0570613	0.0363693	0.240049	2.98966	0.00675068
Lysophosphatidylcholine(0:0/16:0)	-0.0197923	0.0680303	0.881336	2.58669	0.0172191
Lysophosphatidylcholine(0:0/16:1)	0.0868528	0.044689	0.143365	3.2127	0.0039747
Lysophosphatidylcholine(0:0/18:0)	-0.0327254	0.0583165	0.730901	2.62573	0.0157467
Lysophosphatidylcholine(0:0/18:2)	0.260945	0.0610911	0.000242794	5.66548	8.63219e-06
Lysophosphatidylcholine(0:0/20:4)	-0.00889367	0.047109	0.925405	2.57838	0.0175491
Lysophosphatidylcholine(0:0/20:5)	0.0168154	0.0302852	0.731209	2.6246	0.0157873
Lysophosphatidylcholine(16:0)	0.0361277	0.0790756	0.782335	2.60773	0.0164099
Lysophosphatidylcholine(16:1/0:0)	0.0266265	0.0541177	0.766563	2.61338	0.0161988
Lysophosphatidylcholine(18:0)	-0.0280792	0.0656876	0.797984	2.60332	0.0165764
Lysophosphatidylcholine(18:1)a	0.26467	0.0716693	0.00173595	4.88441	6.34907e-05
Lysophosphatidylcholine(18:1)b	0.244169	0.0676856	0.00230273	4.77855	8.30191e-05
Lysophosphatidylcholine(18:2/0:0)	0.303982	0.0672013	8.83339e-05	6.04128	3.27699e-06
Lysophosphatidylcholine(18:3)	0.2005	0.0408549	1.91094e-05	6.65551	6.66949e-07
Lysophosphatidylcholine(20:0)	0.214901	0.0445252	2.6123e-05	6.52167	9.44282e-07
Lysophosphatidylcholine(20:1)	0.0775146	0.044365	0.19497	3.08988	0.00532567
Lysophosphatidylcholine(20:2)	0.106423	0.0566951	0.153434	3.1697	0.00440452
Lysophosphatidylcholine(20:3)a	-0.116412	0.0457866	0.0466373	3.66826	0.00132045
Lysophosphatidylcholine(20:3)b	-0.121868	0.049887	0.0555765	3.58406	0.00162163
Lysophosphatidylcholine(20:4/0:0)	0.0520589	0.0569151	0.548598	2.71418	0.0128454
Lysophosphatidylcholine(20:5/0:0)	0.0259953	0.0287255	0.548598	2.71118	0.0129347
Lysophosphatidylcholine(22:4)	0.0273062	0.0371824	0.644042	2.66377	0.0144287
Lysophosphatidylcholine(22:5)	-0.0296392	0.0359841	0.592377	2.68736	0.0136658
Lysophosphatidylcholine(22:5)a	0.0599653	0.037814	0.236113	2.99868	0.00660863
Lysophosphatidylcholine(22:5)b	0.0812678	0.041989	0.143996	3.20741	0.00402527
Lysophosphatidylethanolamine(16:0)a	0.16457	0.0633064	0.0413985	3.71802	0.00116904
Lysophosphatidylethanolamine(16:0)b	0.112577	0.0587895	0.14682	3.194	0.00415634
Lysophosphatidylethanolamine(18:0)a	0.0390983	0.0552915	0.653166	2.65711	0.0146515
Lysophosphatidylethanolamine(18:0)b	0.000651734	0.0575498	0.994967	2.57236	0.017792
Lysophosphatidylethanolamine(18:1-P)	0.142681	0.0466362	0.012378	4.15922	0.000393113
C16:0 Lysophosphatidylcholines/phosphocholines	0.21434	0.054277	0.000738542	5.21617	2.72945e-05
Lysophosphatidylethanolamine(18:1)c	0.289935	0.0547455	3.57437e-06	7.32746	1.15767e-07
Lysophosphatidylethanolamine(18:2)	0.29529	0.0551574	3.50674e-06	7.43134	8.82507e-08
Lysophosphatidylethanolamine(20:4)	0.173576	0.0556425	0.0105573	4.22211	0.000336097
Monoacylglycerol(14:0)	-0.194436	0.042462	7.30908e-05	6.12712	2.62497e-06
Monoacylglycerol(16:0)	-0.208577	0.0405389	7.0081e-06	7.06026	2.32508e-07
Monoacylglycerol(16:1)	-0.284175	0.0461625	1.07906e-07	8.99704	1.4545e-09
Monoacylglycerol(18:0)	-0.0554379	0.0353838	0.240049	2.9885	0.00676918
Monoacylglycerol(18:1)	-0.183126	0.0313026	4.40178e-07	8.37457	7.45969e-09
Monoacylglycerol(18:2)	-0.231334	0.0368986	1.07906e-07	9.23609	7.75887e-10
Monoacylglycerol(20:5)	-0.0128	0.0208087	0.69876	2.63649	0.0153626
Myristic acid	-0.161339	0.0656063	0.055171	3.59763	0.00156891
Octadecatetraenoic acid	-0.0486253	0.0336549	0.29164	2.92624	0.00783719
Oleamide	-0.0374893	0.022378	0.210372	3.04814	0.00587944
Oleic acid	-0.102481	0.0385117	0.0354041	3.77284	0.00102198
Palmitic acid	-0.137031	0.0584454	0.0711328	3.50429	0.00196874
Palmitoleic acid	-0.0886362	0.0398082	0.0906568	3.41283	0.00245682
Pentadecanoic acid	-0.108721	0.0539369	0.130348	3.26117	0.00353925
Phosphatidylcholine (34:1)	-0.0304638	0.0468929	0.690956	2.64389	0.0151037
Phosphatidylcholine (38:6)	0.00525699	0.0313588	0.929864	2.5771	0.0176004
Phosphatidylcholine(16:2)	0.188773	0.0483788	0.000856014	5.15358	3.20204e-05
Phosphatidylcholine(16:5)	0.0177314	0.0211205	0.588301	2.69183	0.0135255
Phosphatidylcholine(18:1)	0.059064	0.0477474	0.388477	2.83176	0.00977661
Phosphatidylcholine(28:1)	0.0180991	0.0420649	0.797984	2.60372	0.016561
Phosphatidylcholine(28:2)	-0.0104741	0.0565529	0.925405	2.57815	0.0175582
Phosphatidylcholine(29:1)	0.0316568	0.0495205	0.69129	2.64162	0.0151826
Phosphatidylcholine(30:1)	0.0962616	0.0560554	0.197205	3.07229	0.00555254
Phosphatidylcholine(30:2)	0.0581042	0.065426	0.554044	2.70605	0.0130888
Phosphatidylcholine(32:0)	0.0313626	0.0353445	0.554044	2.70582	0.0130956
Phosphatidylcholine(32:1)	-0.0797748	0.0382565	0.119449	3.30953	0.00315137
Phosphatidylcholine(32:2)	-0.00506513	0.0424503	0.948614	2.57475	0.0176951
Phosphatidylcholine(34:0)a	-0.0102666	0.0421929	0.901937	2.58238	0.0173896
Phosphatidylcholine(34:0)b	0.0336987	0.0419636	0.604887	2.68167	0.0138461
Phosphatidylcholine(34:1)	0.0281322	0.0303768	0.548598	2.71774	0.0127399
Phosphatidylcholine(34:2)	0.054011	0.0590524	0.548598	2.71416	0.0128458
Phosphatidylcholine(34:3)	0.0395073	0.0402722	0.522966	2.73549	0.0122274
Phosphatidylcholine(34:4)	-0.00946181	0.0364147	0.89794	2.58378	0.0173338
Phosphatidylcholine(34:5)	0.011011	0.0328716	0.858445	2.59136	0.0170361
Phosphatidylcholine(36:1)	-0.025568	0.0281122	0.548598	2.71257	0.012893
Phosphatidylcholine(36:2)	-0.00024985	0.0395998	0.994967	2.57234	0.0177926
Phosphatidylcholine(36:3)	0.0103363	0.0434967	0.901937	2.58191	0.0174081
Phosphatidylcholine(36:4)a	0.141771	0.0357534	0.000738542	5.23796	2.58179e-05
Phosphatidylcholine(36:5)	-0.0084697	0.0277912	0.874483	2.58808	0.0171642
Phosphatidylcholine(38:2)	-0.0192985	0.0257538	0.636046	2.66753	0.0143043
Phosphatidylcholine(38:3)	-0.0655843	0.0243688	0.0339488	3.80031	0.00095529
Phosphatidylcholine(38:4)	-0.0184003	0.0334845	0.731341	2.62353	0.0158261
Phosphatidylcholine(38:7)	0.0970512	0.0359801	0.0339488	3.80582	0.000942427
Phosphatidylcholine(40:5)	-0.039664	0.0245029	0.225819	3.01658	0.00633512
Phosphatidylcholine(40:6)	-0.00284418	0.0296116	0.953293	2.5739	0.0177295
Phosphatidylcholine(42:7)	0.103312	0.0552306	0.153434	3.16553	0.00444847
Phosphatidylethanolamine (38:4)	0.000888366	0.031332	0.987675	2.57247	0.0177873
Phosphatidylserine(18:0)	0.0489537	0.0406914	0.396585	2.81771	0.0101021
Phosphatidylserine(36:1)	0.0364785	0.0168052	0.100033	3.37115	0.00271691
Phosphatidylserine(36:2)	0.0385913	0.0198237	0.143365	3.21483	0.00395449
Phosphatidylserine(38:1)	0.0326316	0.0269771	0.395781	2.82039	0.0100392
Phosphoethanolamine(38:2)	0.0330643	0.0342831	0.530159	2.73003	0.0123829
Phosphoethanolamine(38:3)	0.0182146	0.0376906	0.769253	2.61193	0.0162526
Phosphoethanolamine(38:4)	-0.0204974	0.0398258	0.751779	2.61725	0.0160559
Piperine	-0.108842	0.019	6.63595e-07	8.13573	1.39574e-08
Propranolol	-0.169638	0.0381382	0.000117076	5.92648	4.40744e-06
Prostaglandin D2/E2	0.0521569	0.0830075	0.692168	2.63927	0.0152647
Prostaglandin J2	0.0329024	0.0189843	0.196749	3.08158	0.00543157
Sphingomyelin(30:1)	-0.00666266	0.0548152	0.948614	2.57484	0.0176914
Sphingomyelin(32:1)	-0.0373692	0.0359946	0.491424	2.75507	0.0116853
Sphingomyelin(32:2)	0.0102385	0.0590051	0.929864	2.57744	0.0175867
Sphingomyelin(34:1)	0.0759935	0.0590346	0.366152	2.85327	0.00929791
Sphingomyelin(34:2)	0.0683976	0.0686887	0.520084	2.74044	0.0120882
Sphingomyelin(36:1)	-0.0300203	0.0379329	0.610014	2.67852	0.0139469
Sphingomyelin(36:2)	-0.0638609	0.0526381	0.395781	2.82187	0.0100046
Sphingomyelin(36:3)	0.0897325	0.0480817	0.153434	3.16281	0.00447747
Sphingomyelin(40:2)	0.00319238	0.0290207	0.948614	2.57439	0.0177097
Sphingomyelin(41:2)	-0.00564281	0.0252442	0.90314	2.58081	0.017452
Sphingomyelin(42:3)	0.00303676	0.0281212	0.948614	2.57432	0.0177127
Stachydrine	0.0164238	0.0176728	0.548598	2.71876	0.0127101
Stearic acid	-0.0854261	0.0718166	0.402097	2.81222	0.0102322
Theophylline/Paraxanthine	-0.0947533	0.0263411	0.00230273	4.76604	8.56892e-05
Thyroxine	0.0242569	0.043142	0.730901	2.62593	0.0157392
Trigonelline	0.049998	0.0371955	0.343039	2.87866	0.00876193
Tyrosol	0.00890206	0.0319405	0.88676	2.58551	0.0172656
Uric acid	-0.0577159	0.0330652	0.19497	3.08888	0.00533828
Vaccenic acid	-0.0463715	0.0409465	0.437914	2.78977	0.0107807
Vitamin D3	0.0312286	0.0317326	0.522966	2.73653	0.0121981
Vitamin D3/Derivative	0.0200298	0.0341133	0.718063	2.63079	0.015565
y-Glutamyl-Leucine	-0.210826	0.0456093	6.42255e-05	6.19477	2.20351e-06
y-Tocopherol	0.047637	0.0424013	0.440478	2.78633	0.0108674

## Sheet: b) Clamp M_I (age+bmi adj)
Insulin sensitivity (clamp M/I) = metabolite + age + BMI + sample_quality_indicators*
*assessment date (difference in days between the first and last assessment date) and dummy variables controlling for possible previous thawing, plasma sample type (EDTA/citrate) and possible hemolysis, according to laboratory logbook information. P-values are adjusted at the 5% FDR level (Benjamini-Hochberg), associations are expressed in SD-units.
Metabolite	β	SE	adj. P-value	F-statistic	F-statistic P-value
1-linoleoyl-2-stearoyl-sn-glycerol	-0.0679357	0.0251686	0.0367444	53.9028	2.62e-64
1,3,7-Trimethyluric acid	0.0290778	0.0173177	0.233106	53.0033	2.34e-63
1. N-(tetradecanoyl)-1-b-lactosyl-sphing-4-enine	0.000263884	0.0445427	0.995515	52.4356	9.39e-63
10-nitro-9E-octadecenoic acid	-0.0428301	0.0277052	0.26232	52.9169	2.89e-63
11b-Hydroxyandrost-4-ene-3,17-dione	0.00938478	0.0183979	0.736733	52.488	8.26e-63
2,6 Dimethylheptanoyl carnitine	-0.00165392	0.0271498	0.976877	52.4363	9.37e-63
2a-(3-Hydroxypropyl)-1a,25-dihydroxy-19-norvitamin D3	0.0353571	0.0320907	0.440706	52.6801	5.16e-63
3-Indolepropionic acid	0.0206492	0.0317307	0.6553	52.5209	7.62e-63
3a,6b,7b-Trihydroxy-5b-cholanoic acid (a)	0.0350551	0.0176839	0.166689	53.2269	1.36e-63
3a,6b,7b-Trihydroxy-5b-cholanoic acid (b)	0.028633	0.0153979	0.18769	53.1319	1.71e-63
4-Hydroxy-3-methylbenzoic acid	-0.018084	0.106143	0.932241	52.4414	9.26e-63
4E,15Z-Bilirubin IXa	-0.0482651	0.0200726	0.0727095	53.5999	5.47e-64
7-Ketocholesterol	-0.00289339	0.0175545	0.932241	52.4411	9.27e-63
9-Decenoylcarnitine	-0.0698021	0.0233606	0.0205117	54.2336	1.17e-64
a-Linolenic acid	-0.0672692	0.0357429	0.18769	53.1489	1.64e-63
a-Tocopherol	-0.0476193	0.0156882	0.0185336	54.291	1.02e-64
Arachidonic acid	-0.0928953	0.0458365	0.155745	53.2627	1.24e-63
Arachidonic acid ethyl ester	-0.157279	0.0454833	0.00822037	54.8436	2.68e-65
Arachidonic acid methyl ester	0.00548795	0.0315353	0.932241	52.4417	9.25e-63
Barogenin	-0.142457	0.0432463	0.0119332	54.6208	4.59e-65
Betaine	0.0991489	0.0653607	0.273509	52.899	3.02e-63
Bilirubin	-0.102323	0.0253777	0.00164604	55.7094	3.31e-66
Biliverdin a	-0.0294416	0.0243807	0.39714	52.7293	4.58e-63
Caffeine	-0.0742885	0.0177205	0.00109936	55.9748	1.75e-66
Ceramide phosphoethanolamine(34:1)	0.0232649	0.0429136	0.718913	52.4948	8.12e-63
Ceramide phosphoethanolamine(36:1)	0.0573676	0.0361005	0.26232	52.9441	2.71e-63
Ceramide phosphoethanolamine(36:2)	0.0290772	0.0429891	0.642968	52.5277	7.49e-63
Ceramide phosphoethanolamine(38:2)	0.0330899	0.0414273	0.5756	52.5641	6.86e-63
Chenodeoxycholic acid	-0.00591342	0.0208288	0.871914	52.4518	9.03e-63
Chenodeoxycholic acid glycine	-0.0594235	0.0207441	0.0264651	54.0881	1.67e-64
Cholesterol	-0.0198094	0.0317762	0.660453	52.5139	7.75e-63
Cholic acid	0.0330448	0.0171877	0.179893	53.18	1.52e-63
Choline	0.0785264	0.0508619	0.26232	52.9156	2.9e-63
Cinnamic acid	0.0979367	0.0300904	0.0125596	54.5689	5.2e-65
cis-5-Tetradecenoylcarnitine	-0.071418	0.0217356	0.0119332	54.6097	4.71e-65
Corticosterone	-0.179441	0.0465501	0.00278313	55.428	6.53e-66
Cortisol	-0.00169822	0.0412049	0.986611	52.4359	9.38e-63
Creatinine	-0.117383	0.0660525	0.211166	53.0716	1.98e-63
Decanoyl-L-carnitine	-0.0919414	0.0266949	0.00822037	54.8244	2.8e-65
Dehydroepiandrosterone sulfate	0.0296154	0.0343201	0.552427	52.5855	6.51e-63
Deoxycholic acid	0.00715136	0.0185551	0.814573	52.4655	8.73e-63
Deoxycholic acid glycine	-0.0679946	0.018901	0.00558353	55.0417	1.66e-65
Deoxycholic acid related metabolite	-0.0359398	0.0232464	0.26232	52.9169	2.89e-63
Diacylglycerol(34:1)	-0.0754162	0.0241168	0.0159029	54.4049	7.74e-65
Dipeptide	-0.082678	0.0609346	0.336339	52.8063	3.79e-63
Docosahexaenoic Acid	-0.0450633	0.0384013	0.412996	52.7129	4.76e-63
Docosahexaenoic Acid methyl ester	0.021364	0.0274214	0.585568	52.5578	6.96e-63
Docosapentaenoic acid	-0.077846	0.0370177	0.134585	53.3262	1.07e-63
Docosatetraenoic acid methyl ester	-0.024715	0.0288163	0.552427	52.5837	6.53e-63
Dodecanedioic acid	-0.0727311	0.05162	0.315098	52.8354	3.53e-63
Dodecanoic acid	-0.0453656	0.0392767	0.418718	52.7043	4.87e-63
Dodecanoylcarnitine	-0.0346664	0.0184755	0.18769	53.1446	1.66e-63
Edetic Acid	-0.0273959	0.0298496	0.530173	52.6052	6.2e-63
Eicosadienoic acid	0.00310362	0.0242105	0.947367	52.4389	9.32e-63
Eicosapentaenoic acid methyl ester	0.039016	0.0252661	0.26232	52.9158	2.9e-63
Eicosapentaenoyl PAF C-16	0.0483681	0.02583	0.18769	53.1417	1.67e-63
Eicosatrienoic Acid	-0.121378	0.0415994	0.0241443	54.15	1.44e-64
Eicosatrienoic Acid methyl ester	-0.0279652	0.0285164	0.506354	52.6293	5.85e-63
Flavone	-0.0123553	0.0300032	0.80011	52.4697	8.64e-63
Geranyl acetoacetate	0.0524951	0.035494	0.287991	52.8761	3.2e-63
Glycocholic acid	-0.0778778	0.0245819	0.0152295	54.4568	6.83e-65
Heptadecanoic acid	-0.000243104	0.0432404	0.995515	52.4356	9.39e-63
Hexose	-0.151095	0.0959993	0.26232	52.9345	2.77e-63
Hippuric acid	0.0564735	0.0194887	0.0246403	54.1266	1.52e-64
Hyodeoxycholic acid	-0.0158162	0.0246613	0.658698	52.5184	7.67e-63
Indoleacetic acid	0.00265794	0.0285531	0.959952	52.4373	9.35e-63
L-Acetylcarnitine	-0.109621	0.0457025	0.0727095	53.5942	5.55e-64
L-Carnitine	-0.0488556	0.0519315	0.524715	52.6138	6.07e-63
L-Octanoylcarnitine	-0.0678301	0.0221073	0.0177453	54.3314	9.25e-65
L-Palmitoylcarnitine	-0.0523385	0.0236745	0.107757	53.4198	8.48e-64
L-Proline	-0.0883694	0.0475238	0.18769	53.1319	1.71e-63
L-Tryptophan	-0.00915184	0.0591492	0.935545	52.4404	9.28e-63
L-Tyrosine	-0.136613	0.0444091	0.0177453	54.3413	9.03e-65
Lactosyl ceramide(d18:1/16:0)	0.0341324	0.0376451	0.533987	52.6011	6.26e-63
Linoleic acid	-0.105143	0.0543106	0.179155	53.1904	1.48e-63
Linolenyl aldehyde	0.0288033	0.0357935	0.5756	52.566	6.82e-63
Linoleyl carnitine	-0.0366028	0.0215298	0.232112	53.0176	2.26e-63
Lyso-PAF C-18	0.0126637	0.0310442	0.80011	52.4691	8.65e-63
Lysophosphatidylcholine(0:0/16:0)	-0.042351	0.0578201	0.606143	52.5436	7.21e-63
Lysophosphatidylcholine(0:0/16:1)	0.0705197	0.0380003	0.18769	53.1291	1.72e-63
Lysophosphatidylcholine(0:0/18:0)	-0.0410951	0.0495575	0.562449	52.5741	6.69e-63
Lysophosphatidylcholine(0:0/18:2)	0.153137	0.0525363	0.0241443	54.1466	1.45e-64
Lysophosphatidylcholine(0:0/20:4)	0.0345891	0.0400923	0.552427	52.5855	6.51e-63
Lysophosphatidylcholine(0:0/20:5)	0.0384851	0.0257393	0.282193	52.8858	3.12e-63
Lysophosphatidylcholine(16:0)	0.00183739	0.067243	0.988504	52.4357	9.39e-63
Lysophosphatidylcholine(16:1/0:0)	0.0160385	0.0460037	0.836344	52.4601	8.85e-63
Lysophosphatidylcholine(18:0)	-0.055901	0.0558253	0.494712	52.6375	5.73e-63
Lysophosphatidylcholine(18:1)a	0.151655	0.0614794	0.0663358	53.661	4.71e-64
Lysophosphatidylcholine(18:1)b	0.142297	0.0580179	0.0672985	53.647	4.88e-64
Lysophosphatidylcholine(18:2/0:0)	0.185822	0.0577998	0.0136574	54.517	5.9e-65
Lysophosphatidylcholine(18:3)	0.14943	0.0349444	0.00101034	56.118	1.24e-66
Lysophosphatidylcholine(20:0)	0.106703	0.0386397	0.031315	53.9713	2.22e-64
Lysophosphatidylcholine(20:1)	0.0434257	0.0377889	0.418718	52.7015	4.9e-63
Lysophosphatidylcholine(20:2)	0.0753276	0.0482458	0.26232	52.9265	2.83e-63
Lysophosphatidylcholine(20:3)a	-0.0473886	0.039204	0.39714	52.7298	4.57e-63
Lysophosphatidylcholine(20:3)b	-0.0549978	0.0426571	0.357966	52.7703	4.14e-63
Lysophosphatidylcholine(20:4/0:0)	0.0644398	0.0483539	0.341087	52.7932	3.91e-63
Lysophosphatidylcholine(20:5/0:0)	0.0451634	0.0244013	0.18769	53.1255	1.74e-63
Lysophosphatidylcholine(22:4)	0.023423	0.0316035	0.603349	52.5462	7.16e-63
Lysophosphatidylcholine(22:5)	-0.0192949	0.0305944	0.658807	52.5157	7.72e-63
Lysophosphatidylcholine(22:5)a	0.0428964	0.032166	0.341087	52.7937	3.91e-63
Lysophosphatidylcholine(22:5)b	0.0648068	0.0357082	0.197291	53.0989	1.86e-63
Lysophosphatidylethanolamine(16:0)a	0.11905	0.053919	0.107757	53.4173	8.53e-64
Lysophosphatidylethanolamine(16:0)b	0.0777287	0.0500379	0.26232	52.9215	2.86e-63
Lysophosphatidylethanolamine(18:0)a	0.0540942	0.04698	0.418718	52.7026	4.89e-63
Lysophosphatidylethanolamine(18:0)b	0.0170956	0.0489188	0.836344	52.4602	8.84e-63
Lysophosphatidylethanolamine(18:1-P)	0.112041	0.039703	0.0281256	54.0393	1.88e-64
C16:0 Lysophosphatidylcholines/phosphocholines	0.123412	0.046617	0.04064	53.847	3e-64
Lysophosphatidylethanolamine(18:1)c	0.170626	0.047378	0.00558353	55.0475	1.63e-65
Lysophosphatidylethanolamine(18:2)	0.145819	0.0481137	0.0185336	54.2853	1.03e-64
Lysophosphatidylethanolamine(20:4)	0.109214	0.0475379	0.0910971	53.4985	7e-64
Monoacylglycerol(14:0)	-0.114883	0.0365729	0.0158875	54.4227	7.41e-65
Monoacylglycerol(16:0)	-0.125687	0.0350128	0.00558353	55.0306	1.7e-65
Monoacylglycerol(16:1)	-0.174536	0.0401094	0.000964907	56.2488	9.05e-67
Monoacylglycerol(18:0)	-0.0142733	0.0301936	0.763831	52.4806	8.41e-63
Monoacylglycerol(18:1)	-0.127066	0.0269557	0.00054082	56.9104	1.85e-67
Monoacylglycerol(18:2)	-0.143628	0.0320655	0.00081221	56.4759	5.25e-67
Monoacylglycerol(20:5)	-0.0120686	0.0176854	0.642369	52.5294	7.46e-63
Myristic acid	-0.156303	0.0557059	0.0281256	54.021	1.96e-64
Octadecatetraenoic acid	-0.0304938	0.0286367	0.46343	52.6639	5.37e-63
Oleamide	-0.0380018	0.0190075	0.163118	53.2406	1.31e-63
Oleic acid	-0.0796378	0.0327772	0.06998	53.6244	5.15e-64
Palmitic acid	-0.085099	0.0498256	0.231437	53.023	2.23e-63
Palmitoleic acid	-0.0659231	0.0338788	0.178234	53.1981	1.46e-63
Pentadecanoic acid	-0.108521	0.0458039	0.0769498	53.566	5.94e-64
Phosphatidylcholine (34:1)	-0.00580179	0.0398873	0.938132	52.4399	9.29e-63
Phosphatidylcholine (38:6)	0.047153	0.0267015	0.213251	53.0636	2.02e-63
Phosphatidylcholine(16:2)	0.0924299	0.0416905	0.107757	53.4254	8.37e-64
Phosphatidylcholine(16:5)	0.024717	0.0179433	0.328611	52.8177	3.69e-63
Phosphatidylcholine(18:1)	0.00982067	0.0407027	0.88602	52.4473	9.13e-63
Phosphatidylcholine(28:1)	0.0234709	0.0357491	0.654902	52.5224	7.59e-63
Phosphatidylcholine(28:2)	0.0466675	0.0481404	0.510882	52.6248	5.91e-63
Phosphatidylcholine(29:1)	0.0219285	0.0420962	0.732219	52.4902	8.22e-63
Phosphatidylcholine(30:1)	0.0627791	0.0477104	0.344806	52.7843	4e-63
Phosphatidylcholine(30:2)	0.0764329	0.055583	0.328611	52.8164	3.7e-63
Phosphatidylcholine(32:0)	0.0271076	0.0300413	0.533987	52.5996	6.29e-63
Phosphatidylcholine(32:1)	-0.0302324	0.0326894	0.528817	52.6078	6.16e-63
Phosphatidylcholine(32:2)	0.02878	0.0361137	0.5756	52.5635	6.87e-63
Phosphatidylcholine(34:0)a	0.0117533	0.0358802	0.849501	52.4572	8.91e-63
Phosphatidylcholine(34:0)b	0.0402612	0.0356559	0.425243	52.6924	5.01e-63
Phosphatidylcholine(34:1)	0.0240937	0.0258193	0.52648	52.611	6.11e-63
Phosphatidylcholine(34:2)	0.0713326	0.0501667	0.314071	52.8427	3.47e-63
Phosphatidylcholine(34:3)	0.0571725	0.0342073	0.23385	52.9981	2.37e-63
Phosphatidylcholine(34:4)	0.0368883	0.031027	0.406124	52.7202	4.68e-63
Phosphatidylcholine(34:5)	0.0574559	0.0279852	0.149	53.2844	1.18e-63
Phosphatidylcholine(36:1)	-0.00571813	0.023928	0.88602	52.4471	9.13e-63
Phosphatidylcholine(36:2)	0.0193516	0.0336679	0.696105	52.5021	7.98e-63
Phosphatidylcholine(36:3)	0.0387444	0.0369798	0.472082	52.6567	5.47e-63
Phosphatidylcholine(36:4)a	0.116936	0.0304336	0.00278313	55.4087	6.84e-66
Phosphatidylcholine(36:5)	0.0388677	0.0237225	0.247128	52.9762	2.5e-63
Phosphatidylcholine(38:2)	0.000791849	0.0219229	0.986611	52.4359	9.39e-63
Phosphatidylcholine(38:3)	-0.0186152	0.0209434	0.540386	52.5947	6.36e-63
Phosphatidylcholine(38:4)	0.018093	0.0285259	0.658807	52.5166	7.7e-63
Phosphatidylcholine(38:7)	0.104149	0.0305095	0.00857215	54.7823	3.1e-65
Phosphatidylcholine(40:5)	-0.00879626	0.020921	0.80011	52.4712	8.61e-63
Phosphatidylcholine(40:6)	0.021421	0.025192	0.554109	52.5812	6.58e-63
Phosphatidylcholine(42:7)	0.0620618	0.0470415	0.344806	52.7861	3.98e-63
Phosphatidylethanolamine (38:4)	0.0271047	0.0266522	0.486987	52.6439	5.64e-63
Phosphatidylserine(18:0)	0.0599015	0.0345605	0.225525	53.0406	2.14e-63
Phosphatidylserine(36:1)	0.0312832	0.0142855	0.110562	53.4013	8.87e-64
Phosphatidylserine(36:2)	0.0323445	0.0168533	0.179893	53.1773	1.53e-63
Phosphatidylserine(38:1)	0.0282405	0.0229296	0.388292	52.7411	4.45e-63
Phosphoethanolamine(38:2)	0.0278703	0.0291403	0.516753	52.6198	5.98e-63
Phosphoethanolamine(38:3)	0.0362047	0.0320308	0.425243	52.6929	5e-63
Phosphoethanolamine(38:4)	0.0098699	0.0338925	0.870728	52.4527	9.01e-63
Piperine	-0.0470147	0.0167394	0.0281256	54.0241	1.95e-64
Propranolol	-0.135363	0.0325112	0.00109936	55.9266	1.96e-66
Prostaglandin D2/E2	0.0537301	0.0705445	0.591188	52.5524	7.06e-63
Prostaglandin J2	0.0273333	0.0161396	0.232185	53.0132	2.29e-63
Sphingomyelin(30:1)	-0.0119422	0.0465894	0.88602	52.4488	9.09e-63
Sphingomyelin(32:1)	-0.0486336	0.0305747	0.26232	52.9451	2.7e-63
Sphingomyelin(32:2)	0.052101	0.0501721	0.47499	52.6528	5.52e-63
Sphingomyelin(34:1)	0.0635847	0.050182	0.368667	52.7589	4.26e-63
Sphingomyelin(34:2)	0.0825674	0.0583537	0.314863	52.8388	3.5e-63
Sphingomyelin(36:1)	-0.00945115	0.0322696	0.870728	52.4529	9e-63
Sphingomyelin(36:2)	-0.0185887	0.0448384	0.80011	52.4702	8.63e-63
Sphingomyelin(36:3)	0.0654558	0.0409086	0.26232	52.9512	2.66e-63
Sphingomyelin(40:2)	0.0207126	0.0246744	0.558537	52.5775	6.64e-63
Sphingomyelin(41:2)	0.00234733	0.021461	0.957826	52.438	9.34e-63
Sphingomyelin(42:3)	0.00210163	0.0239016	0.959952	52.4372	9.36e-63
Stachydrine	0.00357554	0.0150436	0.88602	52.447	9.13e-63
Stearic acid	-0.102551	0.060999	0.233106	53.0048	2.33e-63
Theophylline/Paraxanthine	-0.0599409	0.0225407	0.040278	53.8596	2.91e-64
Thyroxine	0.0523767	0.0366641	0.313492	52.8466	3.44e-63
Trigonelline	0.00295973	0.0317475	0.959952	52.4373	9.35e-63
Tyrosol	0.0464414	0.0271789	0.231437	53.0236	2.23e-63
Uric acid	0.00709833	0.0283679	0.88602	52.4482	9.11e-63
Vaccenic acid	-0.0547577	0.0347819	0.26232	52.9347	2.77e-63
Vitamin D3	0.0207711	0.0269824	0.588828	52.5549	7.01e-63
Vitamin D3/Derivative	0.038674	0.0289885	0.341087	52.794	3.91e-63
y-Glutamyl-Leucine	-0.111647	0.0394326	0.0281256	54.0499	1.83e-64
y-Tocopherol	0.065575	0.0360103	0.197291	53.1034	1.84e-63

## Sheet: c) DI (age adj)
Disposition index = metabolite + age + sample_quality_indicators*
*assessment date (difference in days between the first and last assessment date) and dummy variables controlling for possible previous thawing, plasma sample type (EDTA/citrate) and possible hemolysis, according to laboratory logbook information. P-values are adjusted at the 5% FDR level (Benjamini-Hochberg), associations are expressed in SD-units.
Metabolite	β	SE	adj. P-value	F-statistic	F-statistic P-value
1-linoleoyl-2-stearoyl-sn-glycerol	-0.0317899	0.0297744	0.598506	2.45733	0.0231065
1,3,7-Trimethyluric acid	-0.00453367	0.0204727	0.948265	2.27273	0.0349108
1. N-(tetradecanoyl)-1-b-lactosyl-sphing-4-enine	0.0508198	0.0526123	0.623236	2.42231	0.0250037
10-nitro-9E-octadecenoic acid	-0.0455635	0.0326304	0.474053	2.59435	0.0169235
11b-Hydroxyandrost-4-ene-3,17-dione	0.0488215	0.0216867	0.143212	3.12197	0.00493643
2,6 dimethylheptanoyl carnitine	0.046564	0.0319713	0.443731	2.62335	0.0158361
2a-(3-Hydroxypropyl)-1a,25-dihydroxy-19-norvitamin D3	0.00709852	0.0378473	0.965239	2.27039	0.0350924
3-Indolepropionic acid	0.0209678	0.0373397	0.811156	2.31779	0.0315899
3a,6b,7b-Trihydroxy-5b-cholanoic acid (a)	-0.0126311	0.0208701	0.792993	2.32642	0.0309894
3a,6b,7b-Trihydroxy-5b-cholanoic acid (b)	-0.00579751	0.0181761	0.916597	2.28165	0.0342284
4-Hydroxy-3-methylbenzoic acid	-0.00660665	0.125194	0.994141	2.26491	0.0355203
4E,15Z-Bilirubin IXa	-0.075994	0.0235836	0.0229987	4.02136	0.000553947
7-Ketocholesterol	-0.00785104	0.0206771	0.907504	2.28883	0.0336881
9-Decenoylcarnitine	-0.00977379	0.0277439	0.91542	2.28544	0.0339426
a-Linolenic acid	-0.125015	0.0419874	0.0440902	3.76447	0.00104375
a-Tocopherol	-0.030514	0.018664	0.351153	2.71671	0.0127733
Arachidonic acid	-0.106566	0.054077	0.204572	2.92153	0.00792672
Arachidonic acid ethyl ester	-0.275289	0.0530594	2.52e-05	6.81919	4.37e-07
Arachidonic acid methyl ester	-0.039533	0.037193	0.598506	2.4556	0.0231965
Barogenin	-0.0620806	0.0512723	0.549974	2.5125	0.0203935
Betaine	0.0380648	0.077093	0.844628	2.30569	0.0324513
Bilirubin	-0.0981632	0.0299363	0.0207711	4.08378	0.000474509
Biliverdin a	-0.0694702	0.0288855	0.120069	3.24314	0.00369685
Caffeine	-0.0570146	0.0210252	0.062373	3.50868	0.00194872
Ceramide phosphoethanolamine(34:1)	0.0361302	0.0505467	0.761591	2.35089	0.029344
Ceramide phosphoethanolamine(36:1)	0.0285533	0.0427151	0.770318	2.34004	0.0300626
Ceramide phosphoethanolamine(36:2)	0.00492535	0.0506368	0.994141	2.26604	0.0354317
Ceramide phosphoethanolamine(38:2)	0.000467401	0.0490058	0.999301	2.26445	0.0355562
Chenodeoxycholic acid	-0.0650345	0.0243888	0.0651274	3.46759	0.00215293
Chenodeoxycholic acid glycine conjugate	-0.0672306	0.0244341	0.0581025	3.54546	0.00178218
Cholesterol	-0.042694	0.0376201	0.573172	2.48236	0.0218351
Cholic acid	-0.0103041	0.0202827	0.844628	2.30811	0.0322774
Choline	0.0235046	0.0598266	0.900977	2.29055	0.0335597
Cinnamic acid and derivatives	0.0374507	0.0356186	0.598506	2.4515	0.0234125
cis-5-Tetradecenoylcarnitine	-0.0396153	0.0257769	0.400751	2.66408	0.0144216
Corticosterone	-0.198161	0.0546141	0.00826712	4.49205	0.000171124
Cortisol	-0.069685	0.0481181	0.443731	2.61931	0.0159835
Creatinine	0.0546725	0.0780025	0.761591	2.34756	0.0295626
Decanoyl-L-carnitine	-0.0427654	0.0317019	0.4805	2.57235	0.0177961
dehydroepiandrosterone sulfate (sodium salt)	0.0174687	0.0403493	0.880771	2.29615	0.0331456
Deoxycholic acid	-0.0454285	0.0217968	0.189109	2.99943	0.00659885
Deoxycholic acid glycine conjugate	-0.103027	0.0219546	0.00011976	5.99062	3.74e-06
Deoxycholic acid related metabolite	-0.0438536	0.0274553	0.372408	2.69613	0.0133952
Diacylglycerol(34:1)	-0.0667269	0.0283663	0.124951	3.20073	0.00409156
Dipeptide	-0.05163	0.0716472	0.761591	2.3523	0.0292514
Docosahexaenoic Acid	-0.0845848	0.0452359	0.239999	2.85604	0.00924037
Docosahexaenoic Acid methyl ester	-0.014686	0.0324029	0.873388	2.2992	0.0329225
Docosapentaenoic acid	-0.208018	0.0432056	8.31e-05	6.1867	2.25e-06
Docosatetraenoic acid methyl ester	-0.0557725	0.0340235	0.351153	2.71911	0.0127029
Dodecanedioic acid	-0.0641711	0.060526	0.598506	2.45464	0.0232472
Dodecanoic acid	-0.0884132	0.0460686	0.22113	2.88765	0.00858185
Dodecanoylcarnitine	-0.0282357	0.0217655	0.512546	2.54919	0.018761
Edetic Acid	-0.0312786	0.0353103	0.674608	2.39721	0.0264543
Eicosadienoic acid	-0.0294216	0.0285486	0.598506	2.44415	0.0238038
Eicosapentaenoic acid methyl ester	-0.0169175	0.0298534	0.811156	2.31877	0.0315209
Eicosapentaenoyl PAF C-16	0.00197655	0.0305881	0.994141	2.26514	0.0355019
Eicosatrienoic Acid	-0.216364	0.0485956	0.00030627	5.61863	9.75e-06
Eicosatrienoic Acid methyl ester	-0.0705573	0.0334803	0.183485	3.01592	0.00634694
Flavone	-0.00140539	0.0353007	0.994141	2.26471	0.0355363
Geranyl acetoacetate	-0.0283407	0.0418691	0.770318	2.34196	0.0299342
Glycocholic acid	-0.0713199	0.0290329	0.113749	3.2855	0.00333985
Heptadecanoic acid	-0.0273993	0.0511057	0.829668	2.31307	0.0319232
Hexose	-0.960612	0.109166	1.35e-15	15.3663	8.14e-17
Hippuric acid	0.0768659	0.0229202	0.0199482	4.16747	0.000385384
Hyodeoxycholic acid	-0.0568912	0.0289971	0.204572	2.91576	0.00803474
Indoleacetic acid	0.0208358	0.0336943	0.792993	2.32914	0.030802
L-Acetylcarnitine	-0.154038	0.0537859	0.0513905	3.65226	0.00137377
L-Carnitine	-0.057425	0.0611273	0.640552	2.41377	0.0254887
L-Octanoylcarnitine	-0.0287247	0.0261863	0.598506	2.46804	0.0225542
L-Palmitoylcarnitine	-0.0776264	0.0278734	0.0576567	3.5768	0.00165135
L-Proline	0.0406427	0.0561483	0.761591	2.35309	0.0291999
L-Tryptophan	-0.0693814	0.0695488	0.599995	2.43283	0.0244187
L-Tyrosine	-0.10721	0.0524593	0.193304	2.97115	0.00705389
Lactosyl ceramide(d18:1/16:0)	0.0527022	0.0444089	0.563491	2.50274	0.02085
Linoleic acid	-0.128	0.0639973	0.199825	2.94132	0.00756665
Linolenyl aldehyde	0.0239754	0.0421716	0.811156	2.31913	0.0314962
Linoleyl carnitine	0.0202631	0.0255332	0.733097	2.371	0.0280541
Lyso-PAF C-18	0.0082723	0.0365415	0.948265	2.27311	0.0348819
Lysophosphatidylcholine(0:0/16:0)	-0.0567212	0.06823	0.715179	2.38137	0.0274101
Lysophosphatidylcholine(0:0/16:1)	-0.0511667	0.0449139	0.573172	2.48403	0.0217527
Lysophosphatidylcholine(0:0/18:0)	-0.010719	0.0584918	0.965239	2.27012	0.0351134
Lysophosphatidylcholine(0:0/18:2)	0.140012	0.0617779	0.142001	3.13356	0.00480218
Lysophosphatidylcholine(0:0/20:4)	-0.0492743	0.047284	0.598506	2.44819	0.0235879
Lysophosphatidylcholine(0:0/20:5)	-0.0317362	0.0303893	0.598506	2.44897	0.0235461
Lysophosphatidylcholine(16:0)	-0.0158366	0.0792961	0.961999	2.27119	0.0350306
Lysophosphatidylcholine(16:1/0:0)	-0.129608	0.0541452	0.120069	3.23396	0.00377902
Lysophosphatidylcholine(18:0)	-0.00037459	0.0659031	0.999301	2.26444	0.0355569
Lysophosphatidylcholine(18:1)a	0.048962	0.072396	0.770318	2.34183	0.0299431
Lysophosphatidylcholine(18:1)b	0.0197738	0.0683951	0.921317	2.27858	0.034462
Lysophosphatidylcholine(18:2/0:0)	0.146191	0.0679923	0.169681	3.04667	0.00590193
Lysophosphatidylcholine(18:3)	0.0419903	0.0414812	0.598506	2.43782	0.0241456
Lysophosphatidylcholine(20:0)	0.124823	0.0450469	0.0576567	3.56362	0.00170518
Lysophosphatidylcholine(20:1)	0.0522478	0.0445341	0.564352	2.49733	0.0211071
Lysophosphatidylcholine(20:2)	0.0574384	0.0569623	0.598506	2.43648	0.0242186
Lysophosphatidylcholine(20:3)a	-0.107482	0.0459673	0.125205	3.18953	0.00420242
Lysophosphatidylcholine(20:3)b	-0.0935272	0.0501468	0.239999	2.85302	0.00930592
Lysophosphatidylcholine(20:4/0:0)	-0.0400979	0.0571615	0.761591	2.3477	0.0295536
Lysophosphatidylcholine(20:5/0:0)	-0.0269497	0.0288388	0.640552	2.4122	0.0255786
Lysophosphatidylcholine(22:4)	-0.0587443	0.03729	0.382457	2.68435	0.013764
Lysophosphatidylcholine(22:5)	-0.0791588	0.0360457	0.155486	3.08047	0.0054477
Lysophosphatidylcholine(22:5)a	-0.0308685	0.038063	0.724819	2.37572	0.0277593
Lysophosphatidylcholine(22:5)b	0.000711471	0.0422957	0.999301	2.26449	0.0355536
Lysophosphatidylethanolamine(16:0)a	0.0726356	0.0636747	0.573172	2.48462	0.021724
Lysophosphatidylethanolamine(16:0)b	0.0803353	0.0590473	0.477279	2.57764	0.0175824
Lysophosphatidylethanolamine(18:0)a	0.0597076	0.0554862	0.598506	2.46037	0.0229483
Lysophosphatidylethanolamine(18:0)b	0.0251482	0.0577457	0.880771	2.29653	0.0331179
Lysophosphatidylethanolamine(18:1-P)	0.0605454	0.0471963	0.518605	2.5429	0.019032
C16:0 Lysophosphatidylcholines/phosphocholines	0.0554507	0.0548918	0.598506	2.43711	0.0241846
Lysophosphatidylethanolamine(18:1)c	0.131187	0.0556059	0.124951	3.20623	0.00403814
Lysophosphatidylethanolamine(18:2)	0.18411	0.0557794	0.0207711	4.10784	0.00044698
Lysophosphatidylethanolamine(20:4)	0.029368	0.056175	0.836518	2.31068	0.0320931
Monoacylglycerol(14:0)	-0.0590263	0.0430944	0.476178	2.58188	0.0174131
Monoacylglycerol(16:0)	-0.0470385	0.0412612	0.573172	2.48434	0.0217375
Monoacylglycerol(16:1)	-0.131099	0.0470088	0.0576567	3.58043	0.00163681
Monoacylglycerol(18:0)	-0.00965955	0.0354899	0.925309	2.27697	0.0345849
Monoacylglycerol(18:1)	-0.0653226	0.0319018	0.193304	2.97387	0.00700879
Monoacylglycerol(18:2)	-0.0469596	0.0377676	0.526901	2.52603	0.0197763
Monoacylglycerol(20:5)	0.0320046	0.0208552	0.400751	2.66292	0.0144603
Myristic acid	-0.117552	0.065845	0.280681	2.80373	0.010439
Octadecatetraenoic acid	-0.0206437	0.0338709	0.792993	2.32729	0.0309291
Oleamide	-0.00519001	0.0224658	0.948265	2.27347	0.0348542
Oleic acid	-0.113476	0.0385757	0.0459337	3.7286	0.0011397
Palmitic acid	-0.118724	0.0586312	0.197356	2.95824	0.00727148
Palmitoleic acid	-0.126101	0.0398666	0.0258223	3.95735	0.000649029
Pentadecanoic acid	-0.089912	0.0542127	0.351153	2.72986	0.0123909
Phosphatidylcholine (34:1)	-0.0691822	0.0470931	0.440272	2.6296	0.0156108
Phosphatidylcholine (38:6)	-0.00771147	0.0314919	0.944326	2.27458	0.0347683
Phosphatidylcholine(16:2)	0.118561	0.0487016	0.116047	3.26723	0.00348954
Phosphatidylcholine(16:5)	-0.00896597	0.0211857	0.884048	2.29474	0.0332494
Phosphatidylcholine(18:1)	0.0155533	0.0478988	0.916597	2.28228	0.034181
Phosphatidylcholine(28:1)	0.0379895	0.0421567	0.666117	2.40184	0.0261805
Phosphatidylcholine(28:2)	-0.037625	0.0567657	0.770318	2.33877	0.0301479
Phosphatidylcholine(29:1)	0.020273	0.049827	0.893652	2.29245	0.0334191
Phosphatidylcholine(30:1)	0.0361338	0.0564563	0.783475	2.33375	0.0304873
Phosphatidylcholine(30:2)	0.00648557	0.0656942	0.994141	2.26609	0.035428
Phosphatidylcholine(32:0)	-0.00179601	0.0354796	0.994141	2.26487	0.0355233
Phosphatidylcholine(32:1)	-0.102487	0.0383641	0.0651274	3.47198	0.00213013
Phosphatidylcholine(32:2)	-0.0435286	0.0426408	0.598506	2.44076	0.0239862
Phosphatidylcholine(34:0)a	-0.0582338	0.0423358	0.476178	2.58458	0.0173057
Phosphatidylcholine(34:0)b	-0.05369	0.0421041	0.518605	2.53958	0.0191763
Phosphatidylcholine(34:1)	0.00193161	0.030595	0.994141	2.26511	0.0355044
Phosphatidylcholine(34:2)	0.00239998	0.0593338	0.994141	2.26471	0.0355356
Phosphatidylcholine(34:3)	-0.0138196	0.0404311	0.916597	2.28421	0.0340353
Phosphatidylcholine(34:4)	-0.0457194	0.0365761	0.526901	2.52881	0.0196516
Phosphatidylcholine(34:5)	-0.0246902	0.0330369	0.759734	2.35894	0.0288207
Phosphatidylcholine(36:1)	-0.0304649	0.0282573	0.598506	2.46111	0.0229097
Phosphatidylcholine(36:2)	0.00215783	0.0397939	0.994141	2.26493	0.0355183
Phosphatidylcholine(36:3)	-0.00601095	0.0436783	0.988381	2.26764	0.0353063
Phosphatidylcholine(36:4)a	0.0716486	0.0360911	0.202354	2.93129	0.00774711
Phosphatidylcholine(36:5)	-0.0225813	0.0279309	0.724819	2.37503	0.0278021
Phosphatidylcholine(38:2)	-0.0148526	0.0259008	0.811156	2.32008	0.0314297
Phosphatidylcholine(38:3)	-0.0411545	0.0245552	0.347404	2.73973	0.012111
Phosphatidylcholine(38:4)	-0.0258361	0.0336962	0.753456	2.36391	0.0285026
Phosphatidylcholine(38:7)	0.0109171	0.0363241	0.916597	2.27972	0.0343751
Phosphatidylcholine(40:5)	-0.0345145	0.0246403	0.474053	2.59643	0.0168434
Phosphatidylcholine(40:6)	-0.00326423	0.0297916	0.994141	2.26647	0.035398
Phosphatidylcholine(42:7)	0.0730651	0.0556174	0.50475	2.55646	0.018453
Phosphatidylethanolamine (38:4)	-0.00952546	0.0315196	0.916597	2.27989	0.0343622
Phosphatidylserine(18:0)	0.0674703	0.0409379	0.351153	2.72405	0.0125586
Phosphatidylserine(36:1)	0.0233592	0.0168973	0.476178	2.5878	0.0171788
Phosphatidylserine(36:2)	0.0174262	0.0199291	0.679341	2.39381	0.0266567
Phosphatidylserine(38:1)	0.0342209	0.0272634	0.526901	2.53102	0.019553
Phosphoethanolamine(38:2)	0.0168606	0.034451	0.844628	2.30497	0.0325034
Phosphoethanolamine(38:3)	-0.00197519	0.0378429	0.994141	2.2649	0.0355211
Phosphoethanolamine(38:4)	-0.0473033	0.0400369	0.563491	2.50063	0.0209498
Piperine	-0.0946233	0.0191472	5.91e-05	6.39681	1.31e-06
Propranolol	-0.112227	0.0385209	0.0469031	3.70065	0.00122048
Prostaglandin D2/E2	0.0628607	0.0831564	0.757708	2.36113	0.0286805
Prostaglandin J2	0.0394636	0.0190781	0.191399	2.98844	0.00677226
Sphingomyelin(30:1)	0.00488808	0.0549372	0.994141	2.26578	0.0354522
Sphingomyelin(32:1)	-0.022254	0.036084	0.792993	2.32879	0.0308257
Sphingomyelin(32:2)	-0.0163658	0.0592422	0.925309	2.27735	0.034556
Sphingomyelin(34:1)	5.21e-05	0.0594326	0.999301	2.26444	0.0355574
Sphingomyelin(34:2)	-0.00651817	0.0689869	0.994141	2.26595	0.0354388
Sphingomyelin(36:1)	-0.0383078	0.0380912	0.598506	2.43557	0.0242683
Sphingomyelin(36:2)	-0.0193483	0.0530674	0.913013	2.28693	0.0338304
Sphingomyelin(36:3)	0.097034	0.0481659	0.197575	2.95116	0.00739358
Sphingomyelin(40:2)	0.00432872	0.0291785	0.984667	2.26816	0.0352658
Sphingomyelin(41:2)	-0.00445078	0.0253922	0.966622	2.26964	0.035151
Sphingomyelin(42:3)	-0.00908299	0.0282454	0.916597	2.28193	0.034207
Stachydrine	-0.0117163	0.0177566	0.770318	2.3381	0.0301928
Stearic acid	-0.0224915	0.0719579	0.916597	2.28097	0.0342803
Theophylline/Paraxanthine	-0.0189811	0.0269433	0.761591	2.34841	0.0295065
Thyroxine	0.00268571	0.0432231	0.994141	2.26509	0.0355061
Trigonelline	0.0866325	0.0372373	0.125205	3.18027	0.00429629
Tyrosol	-0.0115704	0.0320346	0.913013	2.28651	0.0338619
Uric acid	-0.0492839	0.0331301	0.431883	2.63887	0.015282
Vaccenic acid	-0.0914175	0.0409747	0.146396	3.10669	0.00511897
Vitamin D3 and derivatives I	-0.0158341	0.0319144	0.844628	2.30609	0.0324225
Vitamin D3 and Derivatives II	0.000654365	0.0342887	0.999301	2.2645	0.0355525
y-Glutamyl-Leucine	-0.0326881	0.0466778	0.761591	2.34742	0.0295722
y-Tocopherol	0.0137735	0.042681	0.916597	2.28206	0.0341976

## Sheet: d) DI (age+bmi adj)
Disposition index = metabolite + age +BMI + sample_quality_indicators*
*assessment date (difference in days between the first and last assessment date) and dummy variables controlling for possible previous thawing, plasma sample type (EDTA/citrate) and possible hemolysis, according to laboratory logbook information. P-values are adjusted at the 5% FDR level (Benjamini-Hochberg), associations are expressed in SD-units.
Metabolite	β	SE	adj. P-value	F-statistic	F-statistic P-value
1-linoleoyl-2-stearoyl-sn-glycerol	-0.0163878	0.029183	0.904227	8.42162	5.35008e-10
1,3,7-Trimethyluric acid	0.00366241	0.0200305	0.986062	8.3787	6.08907e-10
1. N-(tetradecanoyl)-1-b-lactosyl-sphing-4-enine	0.0351958	0.0514456	0.839477	8.44487	4.98794e-10
10-nitro-9E-octadecenoic acid	-0.0373184	0.0318996	0.637458	8.58198	3.29889e-10
11b-Hydroxyandrost-4-ene-3,17-dione	0.050139	0.0211725	0.145872	9.22746	4.70341e-11
2,6 dimethylheptanoyl carnitine	0.0469929	0.0312188	0.425034	8.7186	2.18479e-10
2a-(3-Hydroxypropyl)-1a,25-dihydroxy-19-norvitamin D3	-0.00215648	0.0369863	0.993044	8.37413	6.17357e-10
3-Indolepropionic acid	0.00420134	0.0365574	0.986773	8.37562	6.14584e-10
3a,6b,7b-Trihydroxy-5b-cholanoic acid (a)	-0.0219826	0.0204189	0.721815	8.55008	3.63209e-10
3a,6b,7b-Trihydroxy-5b-cholanoic acid (b)	-0.0128622	0.0177769	0.827081	8.45332	4.86256e-10
4-Hydroxy-3-methylbenzoic acid	0.0175877	0.12231	0.986062	8.37676	6.12481e-10
4E,15Z-Bilirubin IXa	-0.0854305	0.0230276	0.00540061	10.4692	1.1059e-12
7-Ketocholesterol	-0.00222999	0.0202113	0.986773	8.37546	6.14876e-10
9-Decenoylcarnitine	-0.0148937	0.0271013	0.909674	8.41959	5.38291e-10
a-Linolenic acid	-0.117413	0.0410338	0.0637554	9.62019	1.43661e-11
a-Tocopherol	-0.0352833	0.0182289	0.31942	8.94402	1.10662e-10
Arachidonic acid	-0.0972258	0.0528419	0.331106	8.88905	1.30632e-10
Arachidonic acid ethyl ester	-0.250376	0.0520687	0.00017126	11.8941	1.50123e-14
Arachidonic acid methyl ester	-0.0361137	0.036327	0.756426	8.52408	3.92827e-10
Barogenin	-0.0404038	0.0502001	0.818118	8.47224	4.59291e-10
Betaine	-0.0134403	0.0756915	0.986062	8.37841	6.09438e-10
Bilirubin	-0.116411	0.0292669	0.0033078	10.7824	4.29439e-13
Biliverdin a	-0.0833763	0.028234	0.0531752	9.70135	1.12433e-11
Caffeine	-0.0409987	0.0207236	0.298502	8.96952	1.02465e-10
Ceramide phosphoethanolamine(34:1)	0.0201045	0.0494296	0.986062	8.3988	5.73115e-10
Ceramide phosphoethanolamine(36:1)	0.030501	0.041712	0.827081	8.45502	4.83765e-10
Ceramide phosphoethanolamine(36:2)	0.0182369	0.0494857	0.986062	8.39429	5.80958e-10
Ceramide phosphoethanolamine(38:2)	0.0037341	0.0478586	0.993044	8.37454	6.16596e-10
Chenodeoxycholic acid	-0.0514118	0.0239428	0.227843	9.07563	7.43845e-11
Chenodeoxycholic acid glycine conjugate	-0.0577799	0.0239278	0.145872	9.26142	4.245e-11
Cholesterol	-0.034151	0.0367689	0.797291	8.50495	4.16148e-10
Cholic acid	-0.0189897	0.0198418	0.774401	8.51307	4.06092e-10
Choline	-0.00761475	0.0586148	0.986062	8.37618	6.1355e-10
Cinnamic acid and derivatives	0.0218052	0.0348775	0.875018	8.43312	5.1678e-10
cis-5-Tetradecenoylcarnitine	-0.0480539	0.0251852	0.328781	8.9279	1.16179e-10
Corticosterone	-0.161385	0.0537703	0.0530417	9.74516	9.84963e-12
Cortisol	-0.111851	0.0472906	0.145872	9.22535	4.73348e-11
Creatinine	0.0787588	0.0762327	0.743908	8.53612	3.7882e-10
Decanoyl-L-carnitine	-0.0405785	0.0309618	0.553691	8.63513	2.81029e-10
dehydroepiandrosterone sulfate (sodium salt)	-0.00172676	0.0395126	0.993044	8.3739	6.17779e-10
Deoxycholic acid	-0.0342005	0.0213762	0.383885	8.76335	1.90885e-10
Deoxycholic acid glycine conjugate	-0.084476	0.0217342	0.00349175	10.6737	5.96279e-13
Deoxycholic acid related metabolite	-0.0439252	0.0268092	0.371804	8.78233	1.80259e-10
Diacylglycerol(34:1)	-0.0487802	0.0278776	0.352403	8.83978	1.51571e-10
Dipeptide	-0.0169536	0.0701801	0.986062	8.38249	6.01981e-10
Docosahexaenoic Acid	-0.0722747	0.0442345	0.371804	8.78007	1.81493e-10
Docosahexaenoic Acid methyl ester	-0.0101627	0.0316519	0.986062	8.38931	5.89749e-10
Docosapentaenoic acid	-0.196269	0.0422671	0.000252184	11.6566	3.07197e-14
Docosatetraenoic acid methyl ester	-0.0608312	0.0332215	0.331106	8.8841	1.32599e-10
Dodecanedioic acid	-0.112742	0.0594484	0.328781	8.92121	1.1855e-10
Dodecanoic acid	-0.115217	0.045085	0.112696	9.36796	3.07727e-11
Dodecanoylcarnitine	-0.0364109	0.0212745	0.356178	8.81959	1.61093e-10
Edetic Acid	-0.0258272	0.0344961	0.827081	8.45896	4.78057e-10
Eicosadienoic acid	-0.025057	0.0278907	0.797291	8.4965	4.26895e-10
Eicosapentaenoic acid methyl ester	-0.0102741	0.0291735	0.986062	8.39249	5.8411e-10
Eicosapentaenoyl PAF C-16	0.0178734	0.0299592	0.888897	8.4278	5.25135e-10
Eicosatrienoic Acid	-0.188447	0.0477708	0.0033078	10.7429	4.83864e-13
Eicosatrienoic Acid methyl ester	-0.0513681	0.0328641	0.391936	8.74558	2.01396e-10
Flavone	0.0140932	0.0345476	0.986062	8.39895	5.72857e-10
Geranyl acetoacetate	-0.029591	0.0408859	0.827081	8.45336	4.86188e-10
Glycocholic acid	-0.0671385	0.0283656	0.145872	9.22657	4.71599e-11
Heptadecanoic acid	-0.0404851	0.0499348	0.818118	8.47369	4.57284e-10
Hexose	-0.91014	0.107199	1.64277e-14	19.3486	3.49308e-24
Hippuric acid	0.0661695	0.0224755	0.0531752	9.69328	1.15204e-11
Hyodeoxycholic acid	-0.0455456	0.0283898	0.383885	8.76548	1.89664e-10
Indoleacetic acid	0.0226072	0.0329033	0.839477	8.44549	4.9787e-10
L-Acetylcarnitine	-0.13604	0.0526405	0.11198	9.39049	2.8749e-11
L-Carnitine	-0.0337079	0.0598197	0.904227	8.42195	5.34473e-10
L-Octanoylcarnitine	-0.0349404	0.0255793	0.533558	8.6577	2.6254e-10
L-Palmitoylcarnitine	-0.0757384	0.0272211	0.0730632	9.55228	1.76368e-11
L-Proline	0.047026	0.054833	0.816692	8.4856	4.41162e-10
L-Tryptophan	-0.0356612	0.0681364	0.930333	8.41532	5.45275e-10
L-Tyrosine	-0.0872671	0.0513556	0.356178	8.81325	1.64206e-10
Lactosyl ceramide(d18:1/16:0)	0.0352752	0.0434656	0.818118	8.47389	4.57009e-10
Linoleic acid	-0.128133	0.0624888	0.268851	9.01377	8.96536e-11
Linolenyl aldehyde	0.00793479	0.0412598	0.986062	8.37924	6.07915e-10
Linoleyl carnitine	0.0202769	0.0249338	0.818118	8.4743	4.56443e-10
Lyso-PAF C-18	-0.0100177	0.0357892	0.986062	8.38554	5.96483e-10
Lysophosphatidylcholine(0:0/16:0)	-0.0665613	0.0666342	0.756426	8.52553	3.91113e-10
Lysophosphatidylcholine(0:0/16:1)	-0.0580685	0.0438613	0.549035	8.64047	2.76538e-10
Lysophosphatidylcholine(0:0/18:0)	-0.0146022	0.0571217	0.986062	8.38356	6.00053e-10
Lysophosphatidylcholine(0:0/18:2)	0.0963881	0.0607941	0.388134	8.75634	1.94964e-10
Lysophosphatidylcholine(0:0/20:4)	-0.0312123	0.0462718	0.842345	8.44289	5.01787e-10
Lysophosphatidylcholine(0:0/20:5)	-0.0230721	0.0297134	0.827081	8.46541	4.68846e-10
Lysophosphatidylcholine(16:0)	-0.0308322	0.0774635	0.986062	8.39773	5.74961e-10
Lysophosphatidylcholine(16:1/0:0)	-0.134429	0.052858	0.112696	9.35838	3.16762e-11
Lysophosphatidylcholine(18:0)	-0.0124484	0.0643813	0.986062	8.3793	6.07803e-10
Lysophosphatidylcholine(18:1)a	0.00160451	0.0710762	0.996937	8.37369	6.18176e-10
Lysophosphatidylcholine(18:1)b	-0.0228086	0.0670945	0.986062	8.3912	5.86382e-10
Lysophosphatidylcholine(18:2/0:0)	0.0980582	0.0669047	0.45041	8.70067	2.30621e-10
Lysophosphatidylcholine(18:3)	0.0209566	0.0406504	0.931292	8.41407	5.4732e-10
Lysophosphatidylcholine(20:0)	0.081267	0.0446339	0.331106	8.87835	1.34917e-10
Lysophosphatidylcholine(20:1)	0.0384914	0.0435536	0.804391	8.49253	4.32036e-10
Lysophosphatidylcholine(20:2)	0.0449207	0.0556695	0.818118	8.47274	4.5859e-10
Lysophosphatidylcholine(20:3)a	-0.0789613	0.045165	0.352403	8.83898	1.5194e-10
Lysophosphatidylcholine(20:3)b	-0.065709	0.0492018	0.547808	8.64517	2.72652e-10
Lysophosphatidylcholine(20:4/0:0)	-0.0348013	0.0558295	0.875018	8.43277	5.17326e-10
Lysophosphatidylcholine(20:5/0:0)	-0.0193509	0.028192	0.839477	8.44534	4.98085e-10
Lysophosphatidylcholine(22:4)	-0.0599933	0.036411	0.371804	8.78695	1.77764e-10
Lysophosphatidylcholine(22:5)	-0.0744531	0.0352141	0.238403	9.05423	7.93478e-11
Lysophosphatidylcholine(22:5)a	-0.0379286	0.0371771	0.748324	8.53208	3.83463e-10
Lysophosphatidylcholine(22:5)b	-0.00585879	0.0413148	0.986062	8.37667	6.12641e-10
Lysophosphatidylethanolamine(16:0)a	0.0543005	0.0622615	0.808867	8.48942	4.36107e-10
Lysophosphatidylethanolamine(16:0)b	0.0665455	0.0577166	0.646657	8.57601	3.35889e-10
Lysophosphatidylethanolamine(18:0)a	0.0665419	0.0541836	0.602717	8.60324	3.09407e-10
Lysophosphatidylethanolamine(18:0)b	0.0323439	0.056397	0.904227	8.42369	5.31687e-10
Lysophosphatidylethanolamine(18:1-P)	0.0482464	0.0461408	0.743908	8.54008	3.74328e-10
C16:0 Lysophosphatidylcholines/phosphocholines	0.0176652	0.0539373	0.986062	8.38994	5.8862e-10
Lysophosphatidylethanolamine(18:1)c	0.0826363	0.0549284	0.425034	8.71821	2.18732e-10
Lysophosphatidylethanolamine(18:2)	0.124689	0.0554846	0.190973	9.14254	6.07798e-11
Lysophosphatidylethanolamine(20:4)	0.00317644	0.0550072	0.993044	8.37412	6.17375e-10
Monoacylglycerol(14:0)	-0.0257217	0.0424257	0.885942	8.42957	5.22335e-10
Monoacylglycerol(16:0)	-0.012111	0.0406702	0.986062	8.38711	5.93663e-10
Monoacylglycerol(16:1)	-0.0860807	0.0465671	0.331106	8.89387	1.28744e-10
Monoacylglycerol(18:0)	0.00739827	0.0347525	0.986062	8.38051	6.05594e-10
Monoacylglycerol(18:1)	-0.0418888	0.0314051	0.547808	8.64448	2.73214e-10
Monoacylglycerol(18:2)	-0.00962013	0.0373507	0.986062	8.38371	5.9978e-10
Monoacylglycerol(20:5)	0.032108	0.0203645	0.388134	8.7521	1.97478e-10
Myristic acid	-0.115515	0.0642996	0.332688	8.86501	1.40463e-10
Octadecatetraenoic acid	-0.0126939	0.0331021	0.986062	8.396	5.77968e-10
Oleamide	-0.00538836	0.0219387	0.986062	8.38279	6.01438e-10
Oleic acid	-0.104503	0.0377157	0.0730632	9.54253	1.81637e-11
Palmitic acid	-0.0971322	0.0573897	0.356178	8.80975	1.65946e-10
Palmitoleic acid	-0.117313	0.0389744	0.0530417	9.75306	9.61743e-12
Pentadecanoic acid	-0.0906607	0.0529356	0.356178	8.8202	1.60795e-10
Phosphatidylcholine (34:1)	-0.0590354	0.0460271	0.573012	8.62409	2.90549e-10
Phosphatidylcholine (38:6)	0.00943035	0.03086	0.986062	8.38783	5.92382e-10
Phosphatidylcholine(16:2)	0.0795575	0.0480309	0.371804	8.79134	1.75429e-10
Phosphatidylcholine(16:5)	-0.00643329	0.0206932	0.986062	8.38832	5.91494e-10
Phosphatidylcholine(18:1)	-0.0047117	0.0468768	0.986773	8.37515	6.15461e-10
Phosphatidylcholine(28:1)	0.0402773	0.0411659	0.759059	8.51936	3.98456e-10
Phosphatidylcholine(28:2)	-0.0140021	0.0555601	0.986062	8.38328	6.00559e-10
Phosphatidylcholine(29:1)	0.0166406	0.0486625	0.986062	8.39141	5.86013e-10
Phosphatidylcholine(30:1)	0.0224226	0.0551782	0.986062	8.39875	5.73193e-10
Phosphatidylcholine(30:2)	0.0141628	0.0641621	0.986062	8.38103	6.04648e-10
Phosphatidylcholine(32:0)	-0.00366402	0.0346483	0.986773	8.37531	6.15156e-10
Phosphatidylcholine(32:1)	-0.0826146	0.0376377	0.209879	9.10718	6.7627e-11
Phosphatidylcholine(32:2)	-0.0302491	0.0417008	0.827081	8.45372	4.85659e-10
Phosphatidylcholine(34:0)a	-0.0492457	0.0413759	0.629584	8.58929	3.22699e-10
Phosphatidylcholine(34:0)b	-0.0509567	0.0411205	0.599921	8.60742	3.05532e-10
Phosphatidylcholine(34:1)	0.000509497	0.0298782	0.996937	8.37365	6.18238e-10
Phosphatidylcholine(34:2)	0.00951838	0.057951	0.986062	8.37772	6.10713e-10
Phosphatidylcholine(34:3)	-0.00685311	0.0394985	0.986062	8.37819	6.09838e-10
Phosphatidylcholine(34:4)	-0.0273201	0.0358469	0.827081	8.46205	4.73624e-10
Phosphatidylcholine(34:5)	-0.00635638	0.03239	0.986062	8.37947	6.07489e-10
Phosphatidylcholine(36:1)	-0.0222221	0.0276305	0.818118	8.47209	4.59492e-10
Phosphatidylcholine(36:2)	0.010353	0.0388784	0.986062	8.38441	5.98523e-10
Phosphatidylcholine(36:3)	0.00568101	0.0426898	0.986062	8.37631	6.13316e-10
Phosphatidylcholine(36:4)a	0.0612953	0.0352977	0.353351	8.83274	1.54828e-10
Phosphatidylcholine(36:5)	-0.00359669	0.0274361	0.986062	8.37623	6.13464e-10
Phosphatidylcholine(38:2)	-0.00636743	0.0253292	0.986062	8.38323	6.00646e-10
Phosphatidylcholine(38:3)	-0.0218439	0.0241889	0.797291	8.49777	4.25256e-10
Phosphatidylcholine(38:4)	-0.0107433	0.0329934	0.986062	8.38975	5.88954e-10
Phosphatidylcholine(38:7)	0.0132131	0.0354727	0.986062	8.39473	5.80177e-10
Phosphatidylcholine(40:5)	-0.0217834	0.0241556	0.797291	8.49743	4.25699e-10
Phosphatidylcholine(40:6)	0.0069365	0.0291322	0.986062	8.38224	6.02441e-10
Phosphatidylcholine(42:7)	0.0561498	0.054393	0.743908	8.53586	3.79121e-10
Phosphatidylethanolamine (38:4)	0.00162508	0.0308273	0.993044	8.37403	6.17533e-10
Phosphatidylserine(18:0)	0.071803	0.0399713	0.332688	8.86492	1.40497e-10
Phosphatidylserine(36:1)	0.0209286	0.0165077	0.579385	8.61833	2.95636e-10
Phosphatidylserine(36:2)	0.0145222	0.0194687	0.827081	8.45832	4.78968e-10
Phosphatidylserine(38:1)	0.0315719	0.0266293	0.629584	8.58763	3.24321e-10
Phosphoethanolamine(38:2)	0.0148563	0.033645	0.986062	8.4033	5.65396e-10
Phosphoethanolamine(38:3)	0.00536507	0.0369712	0.986062	8.37682	6.12374e-10
Phosphoethanolamine(38:4)	-0.0351491	0.0391538	0.797291	8.49631	4.27136e-10
Piperine	-0.0712591	0.0192368	0.00540061	10.4628	1.12728e-12
Propranolol	-0.0987034	0.0377082	0.108075	9.4168	2.65525e-11
Prostaglandin D2/E2	0.0644813	0.0812034	0.820542	8.46961	4.6294e-10
Prostaglandin J2	0.0373091	0.0186362	0.29178	8.98383	9.81339e-11
Sphingomyelin(30:1)	0.00234175	0.0536501	0.993044	8.3739	6.17781e-10
Sphingomyelin(32:1)	-0.0268354	0.0352403	0.827081	8.4619	4.73835e-10
Sphingomyelin(32:2)	0.000976392	0.0579136	0.996937	8.37365	6.1824e-10
Sphingomyelin(34:1)	-0.00488596	0.0580429	0.993044	8.37469	6.16313e-10
Sphingomyelin(34:2)	-0.000603703	0.0673749	0.998029	8.37362	6.18298e-10
Sphingomyelin(36:1)	-0.0299155	0.0372268	0.818118	8.47193	4.59716e-10
Sphingomyelin(36:2)	-0.000128245	0.0519069	0.998029	8.37361	6.18319e-10
Sphingomyelin(36:3)	0.0870114	0.0470773	0.331106	8.89373	1.28801e-10
Sphingomyelin(40:2)	0.011627	0.0285127	0.986062	8.39893	5.72889e-10
Sphingomyelin(41:2)	-0.00102069	0.0248023	0.993044	8.37387	6.17841e-10
Sphingomyelin(42:3)	-0.00906221	0.0275828	0.986062	8.39004	5.88437e-10
Stachydrine	-0.0171585	0.0173538	0.756426	8.52246	3.94756e-10
Stearic acid	-0.0297479	0.0702751	0.986062	8.40089	5.69507e-10
Theophylline/Paraxanthine	-0.00549474	0.0263965	0.986062	8.38021	6.06147e-10
Thyroxine	0.0140764	0.0422412	0.986062	8.39052	5.87599e-10
Trigonelline	0.0669841	0.0365307	0.331106	8.88553	1.32029e-10
Tyrosol	0.00399283	0.0313726	0.986062	8.37608	6.13742e-10
Uric acid	-0.0230189	0.0326332	0.839137	8.44937	4.9208e-10
Vaccenic acid	-0.0946933	0.0400024	0.145872	9.22678	4.71297e-11
Vitamin D3 and derivatives I	-0.0199431	0.031169	0.872253	8.43594	5.12404e-10
Vitamin D3 and Derivatives II	0.00768345	0.0335	0.986062	8.38162	6.03572e-10
y-Glutamyl-Leucine	0.00856001	0.0460177	0.986062	8.37888	6.0858e-10
y-Tocopherol	0.0201474	0.0416878	0.958486	8.40917	5.55468e-10

## Sheet: e) IGI30 (age adj)
IGI30 = metabolite + age + sample_quality_indicators*
*assessment date (difference in days between the first and last assessment date) and dummy variables controlling for possible previous thawing, plasma sample type (EDTA/citrate) and possible hemolysis, according to laboratory logbook information. P-values are adjusted at the 5% FDR level (Benjamini-Hochberg), associations are expressed in SD-units.
Metabolite	β	SE	adj. P-value	F-statistic	F-statistic P-value
1-linoleoyl-2-stearoyl-sn-glycerol	0.0459926	0.0298679	0.630454	2.0847	0.052672
1,3,7-Trimethyluric acid	-0.00375224	0.0205648	0.967318	1.69061	0.12014
1. N-(tetradecanoyl)-1-b-lactosyl-sphing-4-enine	-0.00409516	0.0532493	0.984882	1.686	0.121263
10-nitro-9E-octadecenoic acid	-0.0114586	0.0327166	0.93579	1.70568	0.116539
11b-Hydroxyandrost-4-ene-3,17-dione	0.0564857	0.0217496	0.229979	2.82194	0.0100072
2,6 dimethylheptanoyl carnitine	0.0331228	0.0322084	0.858481	1.86327	0.0842964
2a-(3-Hydroxypropyl)-1a,25-dihydroxy-19-norvitamin D3	-0.0461526	0.037875	0.762095	1.9353	0.0724716
3-Indolepropionic acid	-0.0379148	0.0373609	0.863903	1.8586	0.0851215
3a,6b,7b-Trihydroxy-5b-cholanoic acid (a)	-0.053685	0.0208284	0.229979	2.80483	0.0104139
3a,6b,7b-Trihydroxy-5b-cholanoic acid (b)	-0.0381765	0.0181931	0.335994	2.42724	0.0247308
4-Hydroxy-3-methylbenzoic acid	-0.0125118	0.126026	0.971539	1.68666	0.121101
4E,15Z-Bilirubin IXa	-0.0595574	0.023653	0.229979	2.75371	0.0117267
7-Ketocholesterol	-0.0172636	0.0210351	0.930941	1.79854	0.0964053
9-Decenoylcarnitine	0.00985862	0.0279511	0.93579	1.70597	0.11647
a-Linolenic acid	-0.0369013	0.0427725	0.928684	1.81047	0.0940618
a-Tocopherol	-0.00631188	0.0188036	0.93579	1.704	0.116936
Arachidonic acid	0.00954816	0.0544456	0.967318	1.69019	0.120244
Arachidonic acid ethyl ester	-0.0656401	0.0542067	0.762095	1.93217	0.0729511
Arachidonic acid methyl ester	0.007806	0.0375303	0.967318	1.6923	0.119733
Barogenin	0.104922	0.0512632	0.339612	2.39113	0.02682
Betaine	-0.20912	0.0773224	0.229979	2.91793	0.00799521
Bilirubin	-0.0621335	0.0297049	0.335994	2.42249	0.0249962
Biliverdin a	-0.0706665	0.0289692	0.260207	2.68803	0.0136496
Caffeine	0.0534715	0.0211417	0.229979	2.76326	0.0114699
Ceramide phosphoethanolamine(34:1)	0.0168314	0.0507652	0.93579	1.70353	0.117046
Ceramide phosphoethanolamine(36:1)	0.000313308	0.0432826	0.996625	1.68501	0.121504
Ceramide phosphoethanolamine(36:2)	0.0385354	0.0509465	0.930941	1.78144	0.0998575
Ceramide phosphoethanolamine(38:2)	0.00732027	0.0496278	0.969904	1.68867	0.120612
Chenodeoxycholic acid	-0.0209315	0.0246812	0.928684	1.80624	0.0948866
Chenodeoxycholic acid glycine conjugate	-0.013807	0.0245829	0.930941	1.73818	0.109099
Cholesterol	0.0204007	0.0380039	0.930941	1.73358	0.110125
Cholic acid	-0.0540431	0.0202616	0.229979	2.88421	0.00865276
Choline	-0.132174	0.059849	0.335994	2.50712	0.0206462
Cinnamic acid and derivatives	-0.0812684	0.0357939	0.321168	2.55394	0.0185617
cis-5-Tetradecenoylcarnitine	-0.0152531	0.0258822	0.930941	1.74355	0.107911
Corticosterone	0.0172367	0.0553257	0.93579	1.70136	0.11756
Cortisol	-0.104922	0.0484195	0.335994	2.47651	0.022129
Creatinine	0.182048	0.0782489	0.321168	2.59738	0.016809
Decanoyl-L-carnitine	0.0181111	0.0319037	0.930941	1.73932	0.108844
dehydroepiandrosterone sulfate (sodium salt)	-0.0635638	0.0407435	0.630454	2.09527	0.0514823
Deoxycholic acid	-0.0168014	0.0219768	0.930941	1.78352	0.0994315
Deoxycholic acid glycine conjugate	-0.00947642	0.0222746	0.93579	1.71551	0.114241
Deoxycholic acid related metabolite	-0.0391152	0.0276353	0.672554	2.0227	0.0601827
Diacylglycerol(34:1)	0.0244402	0.0285647	0.928684	1.8084	0.0944637
Dipeptide	0.0401533	0.0717816	0.930941	1.73775	0.109194
Docosahexaenoic Acid	0.00222468	0.0455822	0.988346	1.6854	0.121408
Docosahexaenoic Acid methyl ester	0.0152694	0.0328826	0.93579	1.72135	0.112896
Docosapentaenoic acid	-0.0893938	0.0439932	0.339612	2.38099	0.0274364
Docosatetraenoic acid methyl ester	-0.00949764	0.0344856	0.948003	1.69779	0.118413
Dodecanedioic acid	-0.127658	0.0604835	0.335994	2.4359	0.0242528
Dodecanoic acid	-0.0931034	0.0466095	0.353842	2.35758	0.0289116
Dodecanoylcarnitine	-0.0268882	0.0219292	0.762095	1.93842	0.0719948
Edetic Acid	-0.0263541	0.0355969	0.930941	1.77739	0.100691
Eicosadienoic acid	-0.0228029	0.0288544	0.930941	1.79028	0.0980601
Eicosapentaenoic acid methyl ester	0.0081884	0.0299628	0.948003	1.69759	0.11846
Eicosapentaenoyl PAF C-16	0.0447759	0.0310661	0.672554	2.03517	0.0585959
Eicosatrienoic Acid	-0.0402058	0.0495147	0.930941	1.79614	0.0968826
Eicosatrienoic Acid methyl ester	0.0191359	0.0343495	0.930941	1.73732	0.10929
Flavone	0.0288765	0.0353186	0.930941	1.79768	0.0965759
Geranyl acetoacetate	-0.0215991	0.0421265	0.93579	1.72931	0.111084
Glycocholic acid	-0.0136605	0.0291816	0.93579	1.72194	0.112761
Heptadecanoic acid	-0.0383629	0.0515712	0.930941	1.77828	0.100508
Hexose	-0.385722	0.112883	0.0932172	3.65311	0.00137133
Hippuric acid	0.0127968	0.0231752	0.930941	1.7364	0.109495
Hyodeoxycholic acid	0.00313583	0.0288749	0.97128	1.68699	0.121021
Indoleacetic acid	0.0449728	0.0334123	0.672554	1.99039	0.0644807
L-Acetylcarnitine	-0.0100079	0.0541701	0.967318	1.69076	0.120106
L-Carnitine	0.0708537	0.0614197	0.810223	1.90932	0.0765474
L-Octanoylcarnitine	0.00512622	0.0264872	0.967318	1.69132	0.11997
L-Palmitoylcarnitine	-0.0431874	0.0280218	0.630454	2.08539	0.0525928
L-Proline	0.0778044	0.0564275	0.672554	2.00547	0.0624398
L-Tryptophan	0.0381357	0.070001	0.930941	1.73503	0.1098
L-Tyrosine	0.027303	0.0527912	0.93579	1.73009	0.110909
Lactosyl ceramide(d18:1/16:0)	-0.00103623	0.0447913	0.993852	1.68509	0.121485
Linoleic acid	-0.0313359	0.0686842	0.93579	1.72009	0.113185
Linolenyl aldehyde	-0.00448009	0.0422786	0.97128	1.6869	0.121044
Linoleyl carnitine	0.00377501	0.0257232	0.969904	1.68863	0.120621
Lyso-PAF C-18	-0.0596232	0.0367698	0.630454	2.12821	0.0479337
Lysophosphatidylcholine(0:0/16:0)	-0.0479622	0.0686249	0.930941	1.76734	0.102789
Lysophosphatidylcholine(0:0/16:1)	-0.0836163	0.0450691	0.438073	2.26521	0.0354998
Lysophosphatidylcholine(0:0/18:0)	0.000249666	0.0590024	0.996625	1.68501	0.121506
Lysophosphatidylcholine(0:0/18:2)	-0.0603756	0.0621609	0.875441	1.84402	0.0877437
Lysophosphatidylcholine(0:0/20:4)	0.00112435	0.047636	0.993852	1.6851	0.121484
Lysophosphatidylcholine(0:0/20:5)	-0.0183556	0.0304191	0.930941	1.74638	0.107289
Lysophosphatidylcholine(16:0)	-0.0496008	0.0795928	0.930941	1.75047	0.106398
Lysophosphatidylcholine(16:1/0:0)	-0.12443	0.0543624	0.321168	2.56811	0.0179714
Lysophosphatidylcholine(18:0)	-0.0119088	0.0662809	0.967318	1.69044	0.120181
Lysophosphatidylcholine(18:1)a	-0.15292	0.0724679	0.335994	2.43559	0.0242702
Lysophosphatidylcholine(18:1)b	-0.146725	0.0685764	0.335994	2.45665	0.0231441
Lysophosphatidylcholine(18:2/0:0)	-0.0877187	0.0682904	0.711891	1.96312	0.0683281
Lysophosphatidylcholine(18:3)	-0.0800705	0.0418742	0.399471	2.30133	0.0327698
Lysophosphatidylcholine(20:0)	-0.0934468	0.0458084	0.339612	2.38646	0.0271027
Lysophosphatidylcholine(20:1)	-0.0628503	0.0456975	0.672554	2.00386	0.0626556
Lysophosphatidylcholine(20:2)	-0.0246713	0.0574557	0.93579	1.71608	0.114109
Lysophosphatidylcholine(20:3)a	0.0262077	0.0470175	0.930941	1.73737	0.109277
Lysophosphatidylcholine(20:3)b	0.0460337	0.0511534	0.928684	1.82151	0.0919375
Lysophosphatidylcholine(20:4/0:0)	-0.0340871	0.0576103	0.930941	1.74402	0.107808
Lysophosphatidylcholine(20:5/0:0)	-0.0190204	0.0288939	0.930941	1.75805	0.104762
Lysophosphatidylcholine(22:4)	-0.0573169	0.0376289	0.630454	2.0761	0.0536586
Lysophosphatidylcholine(22:5)	-0.0231532	0.036508	0.930941	1.7528	0.105892
Lysophosphatidylcholine(22:5)a	-0.0338073	0.0386049	0.928684	1.81427	0.0933247
Lysophosphatidylcholine(22:5)b	-0.0166934	0.0432454	0.93579	1.71012	0.115496
Lysophosphatidylethanolamine(16:0)a	-0.0439882	0.063844	0.930941	1.76502	0.103278
Lysophosphatidylethanolamine(16:0)b	-0.0250133	0.0590402	0.93579	1.71526	0.1143
Lysophosphatidylethanolamine(18:0)a	0.0535197	0.0559098	0.875441	1.83946	0.0885789
Lysophosphatidylethanolamine(18:0)b	0.0340274	0.0580733	0.930941	1.74287	0.108059
Lysophosphatidylethanolamine(18:1-P)	-0.0474004	0.0473104	0.868561	1.85421	0.085904
C16:0 Lysophosphatidylcholines/phosphocholines	-0.143612	0.0551959	0.229979	2.82611	0.0099104
Lysophosphatidylethanolamine(18:1)c	-0.0948871	0.0559751	0.578522	2.16938	0.0438218
Lysophosphatidylethanolamine(18:2)	-0.0608599	0.0562334	0.858481	1.88244	0.0809871
Lysophosphatidylethanolamine(20:4)	-0.0728997	0.0568694	0.711891	1.96199	0.0684923
Monoacylglycerol(14:0)	0.0616468	0.0435588	0.672554	2.02262	0.060192
Monoacylglycerol(16:0)	0.0548961	0.0415535	0.689758	1.97919	0.0660351
Monoacylglycerol(16:1)	0.0673517	0.0473865	0.672554	2.02553	0.0598191
Monoacylglycerol(18:0)	0.0113359	0.0359222	0.93579	1.70179	0.11746
Monoacylglycerol(18:1)	0.045716	0.0317759	0.672554	2.0339	0.0587553
Monoacylglycerol(18:2)	0.0981256	0.0379582	0.229979	2.81146	0.0102546
Monoacylglycerol(20:5)	0.0216563	0.02087	0.858481	1.8665	0.0837299
Myristic acid	-0.0181412	0.0664982	0.948003	1.69755	0.11847
Octadecatetraenoic acid	0.00392231	0.0341561	0.97128	1.68723	0.120964
Oleamide	0.0180677	0.0225723	0.930941	1.793	0.0975117
Oleic acid	-0.0255603	0.0393218	0.930941	1.75623	0.105153
Palmitic acid	0.0118594	0.0600143	0.967318	1.69159	0.119905
Palmitoleic acid	-0.0423674	0.04079	0.858481	1.86685	0.0836688
Pentadecanoic acid	-0.0143451	0.0547563	0.949747	1.69657	0.118704
Phosphatidylcholine (34:1)	-0.0105529	0.047636	0.967318	1.69328	0.119497
Phosphatidylcholine (38:6)	0.0353956	0.0327173	0.858481	1.88229	0.0810125
Phosphatidylcholine(16:2)	-0.0556509	0.048921	0.817944	1.90313	0.0775496
Phosphatidylcholine(16:5)	-0.0369651	0.0217119	0.578522	2.1736	0.0434199
Phosphatidylcholine(18:1)	-0.0653454	0.0482355	0.672554	1.99436	0.0639377
Phosphatidylcholine(28:1)	0.0369671	0.0419108	0.928684	1.81614	0.0929643
Phosphatidylcholine(28:2)	0.0183498	0.0570717	0.93579	1.70243	0.117308
Phosphatidylcholine(29:1)	0.0188083	0.0502353	0.93579	1.70863	0.115845
Phosphatidylcholine(30:1)	-0.00997977	0.0571928	0.967318	1.69014	0.120256
Phosphatidylcholine(30:2)	-0.00886731	0.0666122	0.969904	1.68799	0.120777
Phosphatidylcholine(32:0)	-0.000741565	0.0358456	0.993852	1.68508	0.121489
Phosphatidylcholine(32:1)	-0.0020366	0.0388866	0.988346	1.68547	0.121394
Phosphatidylcholine(32:2)	0.00960522	0.043362	0.967318	1.69327	0.119497
Phosphatidylcholine(34:0)a	-0.0207681	0.0427358	0.93579	1.72481	0.112105
Phosphatidylcholine(34:0)b	-0.0585219	0.0426832	0.672554	2.00187	0.062921
Phosphatidylcholine(34:1)	-0.0113269	0.0308535	0.93579	1.70772	0.116058
Phosphatidylcholine(34:2)	0.00284165	0.060596	0.988346	1.68537	0.121416
Phosphatidylcholine(34:3)	-0.0152597	0.0413132	0.93579	1.708	0.115993
Phosphatidylcholine(34:4)	0.0170318	0.0372694	0.93579	1.72021	0.113159
Phosphatidylcholine(34:5)	0.0143556	0.0330605	0.93579	1.71679	0.113946
Phosphatidylcholine(36:1)	0.0128321	0.028489	0.93579	1.7192	0.113389
Phosphatidylcholine(36:2)	0.0287574	0.0403581	0.930941	1.77059	0.102107
Phosphatidylcholine(36:3)	0.0193126	0.0450092	0.93579	1.71604	0.114119
Phosphatidylcholine(36:4)a	-0.0146546	0.0373703	0.93579	1.71092	0.115308
Phosphatidylcholine(36:5)	0.0297495	0.0287472	0.858481	1.86552	0.0839013
Phosphatidylcholine(38:2)	0.0170845	0.0259828	0.930941	1.75788	0.104798
Phosphatidylcholine(38:3)	0.0390558	0.0253159	0.630454	2.08619	0.0525024
Phosphatidylcholine(38:4)	0.0220645	0.0344747	0.930941	1.75405	0.105622
Phosphatidylcholine(38:7)	-0.00486238	0.0364642	0.969904	1.688	0.120775
Phosphatidylcholine(40:5)	0.0240487	0.0249432	0.875441	1.84169	0.0881694
Phosphatidylcholine(40:6)	0.031148	0.0302581	0.858481	1.86363	0.0842343
Phosphatidylcholine(42:7)	-0.037362	0.0564686	0.930941	1.75879	0.104602
Phosphatidylethanolamine (38:4)	0.0240959	0.0326826	0.930941	1.77663	0.10085
Phosphatidylserine(18:0)	0.0106446	0.0412446	0.949747	1.69623	0.118786
Phosphatidylserine(36:1)	-0.0232692	0.0171433	0.672554	1.99555	0.0637748
Phosphatidylserine(36:2)	-0.0311097	0.0202598	0.630454	2.08245	0.052928
Phosphatidylserine(38:1)	-0.012511	0.0274431	0.93579	1.72004	0.113197
Phosphoethanolamine(38:2)	0.0121255	0.0349951	0.93579	1.70524	0.116643
Phosphoethanolamine(38:3)	0.0245022	0.0384534	0.930941	1.75344	0.105753
Phosphoethanolamine(38:4)	0.0229561	0.0405507	0.930941	1.73902	0.108911
Piperine	0.0022634	0.0194752	0.97128	1.68728	0.12095
Propranolol	0.0132703	0.0388992	0.93579	1.70462	0.116789
Prostaglandin D2/E2	0.0262494	0.0839069	0.93579	1.7015	0.117528
Prostaglandin J2	0.0182513	0.019196	0.875441	1.83738	0.0889619
Sphingomyelin(30:1)	0.0161672	0.0550605	0.946599	1.69954	0.117996
Sphingomyelin(32:1)	0.030828	0.0362118	0.928684	1.80717	0.0947043
Sphingomyelin(32:2)	0.0467333	0.0594261	0.930941	1.78925	0.0982675
Sphingomyelin(34:1)	-0.023325	0.0602208	0.93579	1.71029	0.115456
Sphingomyelin(34:2)	-0.0319893	0.0696567	0.93579	1.72055	0.113079
Sphingomyelin(36:1)	0.0130459	0.0384563	0.93579	1.7044	0.116841
Sphingomyelin(36:2)	0.055282	0.0535919	0.858481	1.86436	0.0841046
Sphingomyelin(36:3)	0.0261867	0.0486263	0.930941	1.73389	0.110055
Sphingomyelin(40:2)	0.0183435	0.0294671	0.930941	1.75032	0.106429
Sphingomyelin(41:2)	0.00939298	0.0255933	0.93579	1.70771	0.116062
Sphingomyelin(42:3)	0.00177402	0.0284134	0.988346	1.68566	0.121346
Stachydrine	-0.0244568	0.0178324	0.672554	2.00206	0.062896
Stearic acid	0.0435933	0.0723159	0.930941	1.74626	0.107316
Theophylline/Paraxanthine	0.0887939	0.0268272	0.0932172	3.53162	0.00184367
Thyroxine	0.0249224	0.0445603	0.930941	1.73773	0.109198
Trigonelline	0.0588961	0.0372962	0.630454	2.10535	0.0503713
Tyrosol	-0.0311558	0.0324486	0.875441	1.8404	0.0884063
Uric acid	0.0552156	0.0341654	0.630454	2.12526	0.0482417
Vaccenic acid	-0.0493078	0.0415755	0.781062	1.9221	0.0745174
Vitamin D3 and derivatives I	0.00503317	0.0323743	0.969904	1.68908	0.120513
Vitamin D3 and Derivatives II	-0.0265813	0.034348	0.930941	1.78595	0.0989357
y-Glutamyl-Leucine	0.0897056	0.046723	0.399471	2.30636	0.0324063
y-Tocopherol	-0.00579488	0.0428725	0.969904	1.68808	0.120755

## Sheet: f) IGI30 (age+bmi adj)
IGI30 = metabolite + age + sample_quality_indicators*
*assessment date (difference in days between the first and last assessment date) and dummy variables controlling for possible previous thawing, plasma sample type (EDTA/citrate) and possible hemolysis, according to laboratory logbook information. P-values are adjusted at the 5% FDR level (Benjamini-Hochberg), associations are expressed in SD-units.
Metabolite	β	SE	adj. P-value	F-statistic	F-statistic P-value
1-linoleoyl-2-stearoyl-sn-glycerol	0.0316079	0.0292781	0.978312	7.93699	2.30843e-09
1,3,7-Trimethyluric acid	-0.0130052	0.0201317	0.999324	7.82357	3.24707e-09
1. N-(tetradecanoyl)-1-b-lactosyl-sphing-4-enine	0.0111479	0.0520638	0.999324	7.76726	3.84625e-09
10-nitro-9E-octadecenoic acid	-0.0193194	0.0319753	0.999324	7.81565	3.32538e-09
11b-Hydroxyandrost-4-ene-3,17-dione	0.0551842	0.0212458	0.611091	8.78306	1.80362e-10
2,6 dimethylheptanoyl carnitine	0.0318502	0.0314624	0.981859	7.91567	2.4614e-09
2a-(3-Hydroxypropyl)-1a,25-dihydroxy-19-norvitamin D3	-0.0370724	0.0370322	0.981859	7.91223	2.48695e-09
3-Indolepropionic acid	-0.0211554	0.0365978	0.999324	7.81096	3.37258e-09
3a,6b,7b-Trihydroxy-5b-cholanoic acid (a)	-0.0447547	0.0204129	0.632933	8.48903	4.37749e-10
3a,6b,7b-Trihydroxy-5b-cholanoic acid (b)	-0.031315	0.0178153	0.817221	8.2287	9.59206e-10
4-Hydroxy-3-methylbenzoic acid	-0.0342518	0.123141	0.999324	7.77204	3.79139e-09
4E,15Z-Bilirubin IXa	-0.0522701	0.0231473	0.632933	8.53334	3.8301e-10
7-Ketocholesterol	-0.0234896	0.0205611	0.978312	7.95816	2.16594e-09
9-Decenoylcarnitine	0.0148288	0.0273104	0.999324	7.805	3.43358e-09
a-Linolenic acid	-0.0446723	0.0417872	0.978312	7.93356	2.33238e-09
a-Tocopherol	-0.00245936	0.0183776	0.999324	7.76302	3.89555e-09
Arachidonic acid	0.00141521	0.0531977	0.999324	7.76042	3.92621e-09
Arachidonic acid ethyl ester	-0.0904288	0.0530346	0.849859	8.20105	1.0425e-09
Arachidonic acid methyl ester	0.00601719	0.0366611	0.999324	7.76439	3.87955e-09
Barogenin	0.0821638	0.0502388	0.852251	8.16579	1.15931e-09
Betaine	-0.161025	0.0760218	0.632933	8.44045	5.06777e-10
Bilirubin	-0.046808	0.0291414	0.852251	8.15143	1.21055e-09
Biliverdin a	-0.0586101	0.0283849	0.632933	8.40664	5.6113e-10
Caffeine	0.038262	0.0208235	0.797735	8.27213	8.41573e-10
Ceramide phosphoethanolamine(34:1)	0.0318528	0.0496307	0.999324	7.82275	3.25511e-09
Ceramide phosphoethanolamine(36:1)	-0.00211049	0.0422801	0.999324	7.76069	3.92302e-09
Ceramide phosphoethanolamine(36:2)	0.0237473	0.0498249	0.999324	7.79475	3.54114e-09
Ceramide phosphoethanolamine(38:2)	0.00407869	0.0484794	0.999324	7.76138	3.91482e-09
Chenodeoxycholic acid	-0.035394	0.0241852	0.852251	8.08498	1.47866e-09
Chenodeoxycholic acid glycine conjugate	-0.0226995	0.024042	0.999324	7.89545	2.61577e-09
Cholesterol	0.0132092	0.0371416	0.999324	7.77948	3.70745e-09
Cholic acid	-0.045727	0.0198532	0.632933	8.56453	3.48634e-10
Choline	-0.10289	0.0586944	0.817221	8.22615	9.66592e-10
Cinnamic acid and derivatives	-0.0661981	0.0350717	0.760551	8.3004	7.72867e-10
cis-5-Tetradecenoylcarnitine	-0.00647988	0.0253208	0.999324	7.77024	3.81197e-09
Corticosterone	-0.0227686	0.0543768	0.999324	7.78689	3.62581e-09
Cortisol	-0.0674534	0.0477286	0.852251	8.0631	1.57937e-09
Creatinine	0.157846	0.0765733	0.632933	8.40448	5.64804e-10
Decanoyl-L-carnitine	0.0166213	0.0311651	0.999324	7.80343	3.44987e-09
dehydroepiandrosterone sulfate (sodium salt)	-0.0458449	0.0399157	0.978312	7.96029	2.15215e-09
Deoxycholic acid	-0.0289754	0.0215288	0.879655	8.03492	1.7192e-09
Deoxycholic acid glycine conjugate	-0.0300121	0.0219494	0.868384	8.04373	1.67417e-09
Deoxycholic acid related metabolite	-0.0382464	0.0269945	0.852251	8.06462	1.57214e-09
Diacylglycerol(34:1)	0.00659428	0.028045	0.999324	7.76869	3.82974e-09
Dipeptide	0.00662562	0.0703128	0.999324	7.76165	3.91161e-09
Docosahexaenoic Acid	-0.0104327	0.0445646	0.999324	7.76862	3.83058e-09
Docosahexaenoic Acid methyl ester	0.0121191	0.0321247	0.999324	7.78188	3.68078e-09
Docosapentaenoic acid	-0.101365	0.0429749	0.632933	8.60371	3.09782e-10
Docosatetraenoic acid methyl ester	-0.00294949	0.0337015	0.999324	7.76147	3.91379e-09
Dodecanedioic acid	-0.076422	0.0597151	0.8973	8.0086	1.86093e-09
Dodecanoic acid	-0.0653651	0.0457801	0.852251	8.06936	1.54988e-09
Dodecanoylcarnitine	-0.0182452	0.0214705	0.999324	7.86978	2.82574e-09
Edetic Acid	-0.0324882	0.034777	0.999324	7.89261	2.63822e-09
Eicosadienoic acid	-0.0268114	0.0281871	0.999324	7.89747	2.59991e-09
Eicosapentaenoic acid methyl ester	0.00226958	0.0292826	0.999324	7.76122	3.91674e-09
Eicosapentaenoyl PAF C-16	0.0308757	0.0304379	0.981859	7.9163	2.45673e-09
Eicosatrienoic Acid	-0.0697092	0.0485267	0.852251	8.07314	1.53234e-09
Eicosatrienoic Acid methyl ester	0.00104448	0.0336707	0.999324	7.76045	3.92575e-09
Flavone	0.0132236	0.0345916	0.999324	7.78246	3.67438e-09
Geranyl acetoacetate	-0.0176602	0.0411554	0.999324	7.78822	3.61128e-09
Glycocholic acid	-0.0180798	0.0285095	0.999324	7.82128	3.26958e-09
Heptadecanoic acid	-0.0263079	0.050416	0.999324	7.80159	3.46903e-09
Hexose	-0.442878	0.110299	0.012365	10.2044	2.46989e-12
Hippuric acid	0.0243233	0.0226926	0.978312	7.93448	2.32596e-09
Hyodeoxycholic acid	-0.00842716	0.0282579	0.999324	7.77379	3.77144e-09
Indoleacetic acid	0.0452591	0.0326352	0.860602	8.05187	1.63367e-09
L-Acetylcarnitine	-0.0265317	0.0529657	0.999324	7.79835	3.50299e-09
L-Carnitine	0.0470788	0.0601285	0.999324	7.85324	2.96986e-09
L-Octanoylcarnitine	0.0115381	0.0258885	0.999324	7.79042	3.58749e-09
L-Palmitoylcarnitine	-0.0445981	0.0273683	0.852251	8.16286	1.16956e-09
L-Proline	0.070894	0.0551361	0.8973	8.01094	1.84785e-09
L-Tryptophan	0.00605328	0.0685614	0.999324	7.76149	3.91355e-09
L-Tyrosine	0.00806044	0.0516562	0.999324	7.764	3.88413e-09
Lactosyl ceramide(d18:1/16:0)	0.0170615	0.0438338	0.999324	7.78328	3.66541e-09
Linoleic acid	-0.0285826	0.0670932	0.999324	7.78782	3.61564e-09
Linolenyl aldehyde	0.0130288	0.0413804	0.999324	7.77534	3.75396e-09
Linoleyl carnitine	0.00392593	0.0251265	0.999324	7.76401	3.88401e-09
Lyso-PAF C-18	-0.0414742	0.0360511	0.978312	7.96094	2.14789e-09
Lysophosphatidylcholine(0:0/16:0)	-0.039484	0.0670506	0.999324	7.81288	3.35322e-09
Lysophosphatidylcholine(0:0/16:1)	-0.0769745	0.0440447	0.817221	8.22332	9.74857e-10
Lysophosphatidylcholine(0:0/18:0)	0.00322725	0.0576354	0.999324	7.76078	3.92187e-09
Lysophosphatidylcholine(0:0/18:2)	-0.0145654	0.0611514	0.999324	7.76891	3.82722e-09
Lysophosphatidylcholine(0:0/20:4)	-0.0151601	0.0465932	0.999324	7.77636	3.74245e-09
Lysophosphatidylcholine(0:0/20:5)	-0.0269773	0.0297341	0.999324	7.8851	2.69849e-09
Lysophosphatidylcholine(16:0)	-0.0353816	0.0777842	0.999324	7.79167	3.57399e-09
Lysophosphatidylcholine(16:1/0:0)	-0.119306	0.0531125	0.632933	8.52524	3.92479e-10
Lysophosphatidylcholine(18:0)	5.49185e-05	0.0647698	0.999324	7.76031	3.92747e-09
Lysophosphatidylcholine(18:1)a	-0.106223	0.0712458	0.852251	8.09729	1.42488e-09
Lysophosphatidylcholine(18:1)b	-0.105447	0.0673707	0.852251	8.13169	1.28469e-09
Lysophosphatidylcholine(18:2/0:0)	-0.0380818	0.0671905	0.999324	7.80901	3.39249e-09
Lysophosphatidylcholine(18:3)	-0.058042	0.0410817	0.852251	8.06291	1.58024e-09
Lysophosphatidylcholine(20:0)	-0.0489989	0.0453605	0.978312	7.9372	2.30698e-09
Lysophosphatidylcholine(20:1)	-0.0481738	0.0447118	0.978312	7.93629	2.31331e-09
Lysophosphatidylcholine(20:2)	-0.00987887	0.0561724	0.999324	7.765	3.8725e-09
Lysophosphatidylcholine(20:3)a	-0.000705076	0.0461161	0.999324	7.76034	3.92706e-09
Lysophosphatidylcholine(20:3)b	0.0203277	0.0501382	0.999324	7.78523	3.64396e-09
Lysophosphatidylcholine(20:4/0:0)	-0.0369591	0.0562729	0.999324	7.8257	3.22635e-09
Lysophosphatidylcholine(20:5/0:0)	-0.0265758	0.0282393	0.999324	7.89457	2.62268e-09
Lysophosphatidylcholine(22:4)	-0.0550458	0.0367592	0.852251	8.10025	1.41223e-09
Lysophosphatidylcholine(22:5)	-0.0262524	0.0356613	0.999324	7.84246	3.06774e-09
Lysophosphatidylcholine(22:5)a	-0.024704	0.0377418	0.999324	7.82526	3.23066e-09
Lysophosphatidylcholine(22:5)b	-0.00705219	0.0422703	0.999324	7.76453	3.87796e-09
Lysophosphatidylethanolamine(16:0)a	-0.0233588	0.0624533	0.999324	7.78152	3.68486e-09
Lysophosphatidylethanolamine(16:0)b	-0.00997821	0.0577204	0.999324	7.76484	3.87434e-09
Lysophosphatidylethanolamine(18:0)a	0.0499207	0.054618	0.999324	7.88695	2.68349e-09
Lysophosphatidylethanolamine(18:0)b	0.0292478	0.0567333	0.999324	7.8006	3.47935e-09
Lysophosphatidylethanolamine(18:1-P)	-0.0331033	0.0462768	0.999324	7.83788	3.11031e-09
C16:0 Lysophosphatidylcholines/phosphocholines	-0.107314	0.0543003	0.715264	8.35241	6.60759e-10
Lysophosphatidylethanolamine(18:1)c	-0.0439567	0.0553149	0.999324	7.85604	2.94498e-09
Lysophosphatidylethanolamine(18:2)	0.00374663	0.0558511	0.999324	7.76099	3.91943e-09
Lysophosphatidylethanolamine(20:4)	-0.0424722	0.0557785	0.999324	7.8482	3.01522e-09
Monoacylglycerol(14:0)	0.027768	0.0429053	0.999324	7.82381	3.2448e-09
Monoacylglycerol(16:0)	0.0202067	0.0409736	0.999324	7.79718	3.51533e-09
Monoacylglycerol(16:1)	0.0198615	0.0469137	0.999324	7.78748	3.61936e-09
Monoacylglycerol(18:0)	-0.00385523	0.0351659	0.999324	7.76213	3.90602e-09
Monoacylglycerol(18:1)	0.0231649	0.031259	0.999324	7.84356	3.05762e-09
Monoacylglycerol(18:2)	0.0617375	0.0376079	0.852251	8.16884	1.14869e-09
Monoacylglycerol(20:5)	0.0215281	0.0203855	0.980992	7.92938	2.36193e-09
Myristic acid	-0.0172187	0.0649559	0.999324	7.77096	3.80367e-09
Octadecatetraenoic acid	-0.00279514	0.0333794	0.999324	7.76137	3.91494e-09
Oleamide	0.0194839	0.022048	0.999324	7.8787	2.75097e-09
Oleic acid	-0.034214	0.0384237	0.999324	7.88051	2.73602e-09
Palmitic acid	-0.00868398	0.058705	0.999324	7.76363	3.8885e-09
Palmitoleic acid	-0.0511464	0.0398528	0.8973	8.01	1.8531e-09
Pentadecanoic acid	-0.0115146	0.0534884	0.999324	7.76733	3.84538e-09
Phosphatidylcholine (34:1)	-0.0198367	0.0465486	0.999324	7.78784	3.61545e-09
Phosphatidylcholine (38:6)	0.0201216	0.0320572	0.999324	7.82003	3.28181e-09
Phosphatidylcholine(16:2)	-0.01554	0.0482125	0.999324	7.77606	3.74582e-09
Phosphatidylcholine(16:5)	-0.0402037	0.0212055	0.760551	8.30522	7.61726e-10
Phosphatidylcholine(18:1)	-0.0459098	0.0472336	0.999324	7.90353	2.55296e-09
Phosphatidylcholine(28:1)	0.033811	0.0409435	0.999324	7.86369	2.87801e-09
Phosphatidylcholine(28:2)	-0.00379944	0.0558517	0.999324	7.76101	3.9192e-09
Phosphatidylcholine(29:1)	0.0227756	0.0490716	0.999324	7.79297	3.56015e-09
Phosphatidylcholine(30:1)	0.00503645	0.0559129	0.999324	7.76154	3.91298e-09
Phosphatidylcholine(30:2)	-0.0172152	0.0650772	0.999324	7.77092	3.80418e-09
Phosphatidylcholine(32:0)	0.000903867	0.035015	0.999324	7.76041	3.92628e-09
Phosphatidylcholine(32:1)	-0.0222576	0.0380993	0.999324	7.81205	3.36161e-09
Phosphatidylcholine(32:2)	-0.00184897	0.0423927	0.999324	7.7606	3.92407e-09
Phosphatidylcholine(34:0)a	-0.0288187	0.0417564	0.999324	7.83252	3.16089e-09
Phosphatidylcholine(34:0)b	-0.0596026	0.0416895	0.852251	8.07017	1.5461e-09
Phosphatidylcholine(34:1)	-0.00936854	0.0301399	0.999324	7.77496	3.75826e-09
Phosphatidylcholine(34:2)	-0.00115244	0.0591934	0.999324	7.76037	3.9268e-09
Phosphatidylcholine(34:3)	-0.0197586	0.0403582	0.999324	7.79664	3.52097e-09
Phosphatidylcholine(34:4)	0.000108864	0.0364994	0.999324	7.76031	3.92746e-09
Phosphatidylcholine(34:5)	-0.00383425	0.0324141	0.999324	7.76243	3.90251e-09
Phosphatidylcholine(36:1)	0.00527116	0.0278543	0.999324	7.76574	3.86389e-09
Phosphatidylcholine(36:2)	0.0224719	0.0394375	0.999324	7.80953	3.38715e-09
Phosphatidylcholine(36:3)	0.0102539	0.0439897	0.999324	7.76855	3.8314e-09
Phosphatidylcholine(36:4)a	-0.000750988	0.0365672	0.999324	7.76037	3.92672e-09
Phosphatidylcholine(36:5)	0.0122911	0.0282207	0.999324	7.78907	3.60215e-09
Phosphatidylcholine(38:2)	0.00929764	0.0254118	0.999324	7.7806	3.69499e-09
Phosphatidylcholine(38:3)	0.0206669	0.0249143	0.999324	7.86462	2.86993e-09
Phosphatidylcholine(38:4)	0.00800053	0.0337494	0.999324	7.76883	3.82815e-09
Phosphatidylcholine(38:7)	-0.00651772	0.0356189	0.999324	7.76538	3.86799e-09
Phosphatidylcholine(40:5)	0.0119463	0.0244438	0.999324	7.79652	3.52232e-09
Phosphatidylcholine(40:6)	0.0224448	0.0295938	0.999324	7.84751	3.02153e-09
Phosphatidylcholine(42:7)	-0.0190567	0.0552385	0.999324	7.77835	3.72009e-09
Phosphatidylethanolamine (38:4)	0.0151198	0.0319593	0.999324	7.79424	3.54654e-09
Phosphatidylserine(18:0)	0.00446353	0.0402999	0.999324	7.76217	3.90558e-09
Phosphatidylserine(36:1)	-0.0210668	0.0167514	0.9114	8.00007	1.9093e-09
Phosphatidylserine(36:2)	-0.0286031	0.0197965	0.852251	8.07678	1.51562e-09
Phosphatidylserine(38:1)	-0.00959825	0.0268113	0.999324	7.77974	3.70462e-09
Phosphoethanolamine(38:2)	0.0156303	0.0341856	0.999324	7.792	3.5705e-09
Phosphoethanolamine(38:3)	0.0193793	0.0375723	0.999324	7.80064	3.47894e-09
Phosphoethanolamine(38:4)	0.0116226	0.0396526	0.999324	7.77333	3.77664e-09
Piperine	-0.0255709	0.0194476	0.8973	8.0224	1.78521e-09
Propranolol	-0.000348511	0.0380552	0.999324	7.76032	3.92732e-09
Prostaglandin D2/E2	0.0261017	0.0819603	0.999324	7.77568	3.75004e-09
Prostaglandin J2	0.0203626	0.0187504	0.978312	7.93909	2.29387e-09
Sphingomyelin(30:1)	0.0189858	0.0537837	0.999324	7.7792	3.71061e-09
Sphingomyelin(32:1)	0.0354367	0.035373	0.981859	7.91245	2.48532e-09
Sphingomyelin(32:2)	0.0312487	0.0581058	0.999324	7.80415	3.44236e-09
Sphingomyelin(34:1)	-0.0168097	0.0588343	0.999324	7.77268	3.78402e-09
Sphingomyelin(34:2)	-0.0377371	0.0680427	0.999324	7.80694	3.41365e-09
Sphingomyelin(36:1)	0.004968	0.0375862	0.999324	7.76296	3.89632e-09
Sphingomyelin(36:2)	0.0361745	0.0524468	0.999324	7.83243	3.16174e-09
Sphingomyelin(36:3)	0.0351374	0.0475106	0.999324	7.84323	3.06071e-09
Sphingomyelin(40:2)	0.0117696	0.0288043	0.999324	7.78562	3.63967e-09
Sphingomyelin(41:2)	0.00661189	0.025004	0.999324	7.77091	3.80427e-09
Sphingomyelin(42:3)	0.00219166	0.0277543	0.999324	7.76125	3.91633e-09
Stachydrine	-0.01918	0.0174439	0.978312	7.94358	2.2631e-09
Stearic acid	0.0501763	0.0706398	0.999324	7.8368	3.12048e-09
Theophylline	0.0769666	0.0263041	0.337989	9.05822	7.86293e-11
Thyroxine	0.0167559	0.0435483	0.999324	7.78275	3.67119e-09
Trigonelline	0.0785166	0.0365023	0.632933	8.46172	4.75308e-10
Tyrosol	-0.0446577	0.0317411	0.852251	8.06039	1.5923e-09
Uric acid	0.0300186	0.0336332	0.999324	7.88107	2.73138e-09
Vaccenic acid	-0.0434536	0.0406267	0.978312	7.93374	2.33115e-09
Vitamin D3 and derivatives I	0.0106868	0.0316333	0.999324	7.77761	3.72838e-09
Vitamin D3 and Derivatives II	-0.0336341	0.0335603	0.981859	7.91257	2.48442e-09
y-Glutamyl-Leucine	0.0498393	0.0461247	0.978312	7.9373	2.30625e-09
y-Tocopherol	-0.0110363	0.0418843	0.999324	7.77083	3.80513e-09
