# Supplementary material for: Effect of Insulin Resistance on Monounsaturated Fatty Acid Levels: A Multi-cohort Non-targeted Metabolomics and Mendelian Randomization Study
Source: PLoS Genet. 2016 Oct 21;12(10):e1006379. doi: 10.1371/journal.pgen.1006379 (PMC5074591; doi:10.1371/journal.pgen.1006379)
Supplement: S2 Table — (XLSX) [file pgen.1006379.s008.xlsx]

## Sheet: Insulin resistance
S2a Table. IR genetic risk score SNPs - availability in the studies
Scott et al. (PMID24947364) insulin resistance score			Genotyped in
IV score SNP	Closest gene	Risk allele	ULSAM/PIVUS	TWINGENE	KORA/TwinsUK	CHARGE	Finnish study
rs4846565	LYPLAL1	G	yes	proxy rs2820449 (G)	yes	yes	yes
rs10195252	GRB14	T	yes	proxy rs7592412 (T)	yes	yes	yes
rs2943645	IRS1	T	yes	yes	yes	yes	yes
rs17036328	PPARG	T	yes	yes	yes	yes	yes
rs3822072	FAM13A1	A	yes	proxy rs9991328 (T)	yes	yes	yes
rs6822892	PDGFC	A	yes	proxy rs1425486 (C)	yes	yes	yes
rs4865796	ARL15	A	yes	yes	yes	yes	yes
rs459193	ANKRD55/MAP3K1	G	yes	proxy rs458036 (C)	yes	yes	yes
rs2745353	RSPO3	T	yes	proxy rs7766106 (T)	yes	yes	yes
rs731839	PEPD	G	yes	yes	yes	yes	yes

## Sheet: Impaired insulin secretion
S2b Table. Impaired insulin secretion genetic risk score SNPs - availability in the studies
Scott et al. (PMID24947364) insulin secretion score
SNP	Closest gene	Risk allele	Genotyped in ULSAM/PIVUS	Proxy SNP (risk allele)	Genotpyed in TWINGENE	Proxy SNP (risk allele)
rs10946398	CDKAL1	C	no	rs9460546 (G)	no	rs7754840 (C)
rs10830963	MTNR1B	G	yes		yes
rs7903146	TCF7L2	T	yes		yes
rs5015480	HHEX	C	yes		yes
rs4502156	VPS13C	T	yes		yes
rs11603334	CENTD2	G	yes		yes
rs13266634	SLC30A8	C	yes		yes
rs10811661	CDKN2A/B	T	yes		no	[NA]
rs5219	KCNJ11	T	yes		yes
rs7957197	HNF1A	T	no	rs7965349 (C)	no	[NA]
rs174550	FADS1	T	yes		yes
rs1800574	HNF1A	T	yes	[NA]	no	[NA]
rs12686676	NR4A3	G	no	rs1131339 (G)	no	rs1131339 (G)
rs2191349	DGKB	T	yes		no	rs10244051 (G)
rs11605924	CRY2	C	yes		yes
rs4607517	GCK	A	yes		yes
rs2237895	KCNQ1	C	yes		yes
rs11672660	GIPR	T	yes		yes
rs560887	G6PC2	T	yes		yes
rs12779790	CDC123	G	yes		no	rs11257622 (C)
rs950994	TFB1M	A	yes		yes
