# Supplementary material for: Effect of Insulin Resistance on Monounsaturated Fatty Acid Levels: A Multi-cohort Non-targeted Metabolomics and Mendelian Randomization Study
Source: PLoS Genet. 2016 Oct 21;12(10):e1006379. doi: 10.1371/journal.pgen.1006379 (PMC5074591; doi:10.1371/journal.pgen.1006379)
Supplement: S3 Table — (XLSX) [file pgen.1006379.s009.xlsx]

## Sheet: S3a Table
S3a Table. MR causal estimate for insulin resistance on insulin response-associated metabolites in PIVUS/TwinGene (n=2,613). Causal estimates are expressed as SD-unit change in metabolite levels per 1-SD increase in genetically determined IR. All analyses are adjusted for age and sex and the first 3 genetic principle components.
Metabolite	Causal estimate	SE	P-value
Hippuric acid	-0.909706	0.385001	0.0181342
Palmitoleic acid	-0.42629	0.215828	0.0482528
L-Tyrosine	0.627579	0.330315	0.0574406
MAG(18:2)	0.570547	0.308179	0.0641195
Oleic acid	-0.106553	0.0596554	0.0740759
MAG(14:0)	0.622941	0.352107	0.0768635
3a,6b,7b-Trihydroxy-5b-cholanoic acid (b)	-0.629227	0.358278	0.0790455
MAG(18:1)	0.556122	0.316677	0.0790684
Gamma-tocopherol	0.541869	0.313571	0.0839776
Limoleic acid	0.543944	0.320625	0.10009
Bilirubin	0.357367	0.217434	0.100266
MAG(16:0)	0.522597	0.320443	0.10292
3a,6b,7b-Trihydroxy-5b-cholanoic acid (a)	-0.541743	0.344123	0.115425
MAG(16:1)	0.48347	0.318924	0.129534
Hexose	0.451179	0.312769	0.149152
LysoPE(18:1)(b)	-0.462831	0.328797	0.159235
Bilirubin-IXa	0.305452	0.220745	0.16644
LysoPE(18:1)-P	-0.436283	0.319634	0.17227
LysoPC(20:0)	-0.209166	0.159848	0.190693
Decanoyl-L-carnitine	-0.385001	0.295005	0.191871
LysoPC(18:1)(a)	-0.364595	0.280887	0.194283
LysoPC(18:1)(b)	-0.371702	0.290073	0.200051
Propanolol	-0.349974	0.329839	0.288669
Eicosatrienoic acid	0.31517	0.31047	0.31004
PC(38:3)	-0.0701133	0.0719089	0.329545
PC(38:7)	-0.0673487	0.0725739	0.353407
Cinnamic acid	-0.214988	0.271356	0.428202
Deoxycholic acid-glycine conjugate	-0.195928	0.266489	0.462206
DAG(34:1)	0.173039	0.241207	0.473134
LysoPC(18:3)	0.152979	0.216704	0.480227
Piperine	0.219411	0.317045	0.488906
Linoleoyl-2-stearoyl-Sn-glycerol	0.108929	0.160272	0.496725
Choline	-0.0758549	0.113229	0.502905
Docosapentaenoic acid	0.181845	0.288781	0.528892
LysoPE(18:1)(a)	0.190923	0.325805	0.557872
Betaine	-0.156603	0.324385	0.62926
PC(36:4)(a)	0.0896339	0.24098	0.709926
Arachidonic acid ethyl ester	0.114488	0.315397	0.716607
LysoPC(0:0/18:2)	-0.0307694	0.0870253	0.723663
Chenodeoxycholic acid-glycine conjugate	-0.0993027	0.312426	0.750603
LysoPC(18:2/0:0)	-0.0809507	0.273239	0.767029
Gamma-Glutamyl-Leucine	-0.0936861	0.318276	0.768487
LysoPE(18:2)	0.0818911	0.289106	0.776981
LysoPC(20:3)(a)	0.0591	0.21675	0.785111
Glycocholic acid	0.0649401	0.253117	0.797517
LysoPE(16:0)(a)	0.0563285	0.261873	0.829691
L-acetylcarnitine	-0.0573621	0.289649	0.843014
Paraxanthine/Theophylline	-0.0420146	0.319493	0.895377
PC(16:2)	0.0342309	0.278915	0.902322
Corticosterone	0.0303264	0.282255	0.914437
LysoPE(20:4)	0.0213435	0.241716	0.929638
Caffeine	0.00789127	0.321161	0.980397

## Sheet: S3b Table
S3b Table. MR causal estimates for impaired insulin secretion on insulin response-associated metabolites in PIVUS/TwinGene (n=2,613). Causal estimates are expressed as SD-unit change in metabolite levels per 1-SD increase in genetically determined IR. All analyses are adjusted for age and sex and the first 3 genetic principle components.
Metabolite	Causal estimate	SE	P-value
3a,6b,7b-Trihydroxy-5b-cholanoic acid (b)	-0.357543	0.161149	0.0265066
3a,6b,7b-Trihydroxy-5b-cholanoic acid (a)	-0.311238	0.157502	0.0481447
Bilirubin	0.179578	0.099518	0.0711564
Bilirubin-IXa	0.159101	0.103424	0.123966
DAG(34:1)	-0.167577	0.116379	0.149887
Gamma-glutamyl-leucine	-0.209786	0.1559	0.178415
Chenodeoxycholic acid-glycine conjugate	0.201121	0.154137	0.191954
LysoPC(20:0)	0.0905129	0.0739763	0.221126
LysoPE(18:1)(b)	0.184984	0.151349	0.221618
LysoPE(18:2)	-0.172249	0.142621	0.227146
Linoleoyl-2-stearoyl-Sn-glycerol	-0.0927847	0.0783465	0.2363
PC(38:3)	-0.0420289	0.0364273	0.248594
LysoPC(18:1)(a)	0.150248	0.130237	0.248644
Gamma-tocopherol	-0.156555	0.138522	0.258398
LysoPC(18:1)(b)	0.151592	0.13487	0.261022
LysoPC(20:3)(a)	0.11172	0.105988	0.291843
Deoxycholic acid-glycine conjugate	0.130835	0.128927	0.3102
Cinnamic acid	-0.131337	0.132617	0.322002
LysoPE(20:4)	0.112142	0.117686	0.340645
L-acetylcarnitine	-0.0876061	0.0925955	0.344089
MAG(18:1)	0.129731	0.138527	0.349012
Oleic acid	0.102542	0.115307	0.373844
PC(38:7)	-0.0266213	0.0357094	0.455971
Arachidonic acid ethyl ester	0.10779	0.152614	0.480006
MAG(16:0)	0.0942747	0.141353	0.504806
LysoPC(18:3)	-0.0670675	0.105004	0.52301
Glycocholic acid	0.0757962	0.123715	0.540097
LysoPC(18:2/0:0)	0.0812228	0.133362	0.542498
L-Tyrosine	0.0823164	0.141189	0.559879
Piperine	-0.0877801	0.153105	0.566419
LysoPC(0:0/18:2)	0.02354	0.0418267	0.573571
LysoPE(18:1)	0.0691057	0.158012	0.661862
PC(16:2)	-0.0571937	0.137127	0.676616
LysoPE(18:1)-P	0.061146	0.147295	0.67805
Docosapentaenoic acid	0.054951	0.137876	0.690223
Propanolol	0.0618394	0.155603	0.69106
Eicosatrienoic acid	0.0572255	0.144941	0.692976
MAG(14:0)	0.0587931	0.153644	0.701974
MAG(16:1)	0.0511391	0.143051	0.720726
MAG(18:2)	0.0393199	0.133222	0.767882
Choline	0.0155492	0.0551019	0.777798
Decanoyl-L-carnitine	-0.028481	0.137068	0.835395
Hexose	0.0222267	0.132454	0.866735
Palmitoleic acid	-0.021501	0.139363	0.877389
Caffeine	0.0224679	0.157517	0.886576
PC(36:4)(a)	-0.00342457	0.0274406	0.900683
Paraxanthine/Theophylline	0.0182189	0.156822	0.907513
Limoleic acid	0.011929	0.140572	0.932372
Corticosterone	-0.0112825	0.137213	0.934467
Betaine	0.0125935	0.157809	0.936395
LysoPE(16:0)(a)	0.00893959	0.128116	0.944371
Hippuricacid	-0.00848102	0.151291	0.955296
