# Supplementary material for: Effect of Insulin Resistance on Monounsaturated Fatty Acid Levels: A Multi-cohort Non-targeted Metabolomics and Mendelian Randomization Study
Source: PLoS Genet. 2016 Oct 21;12(10):e1006379. doi: 10.1371/journal.pgen.1006379 (PMC5074591; doi:10.1371/journal.pgen.1006379)
Supplement: S4 Table — (XLSX) [file pgen.1006379.s010.xlsx]

## Sheet: S4a Table IVW and LogLikelihood
Study	Metabolite	N	Inverse variance-weighted estimate with uncorrelated variants (Burgess et al. 2015, PMID 25773750, Appendix A.2)				Likelihood-based MR with uncorrelated variants (dto., Appendix A.3)				P-value for heterogeneity
			Est1	SE	LCI	UCI	Est1	SE	LCI	UCI
Swedish (PIVUS & Twingene)	Oleic acid	2613	-0.068*	0.0298535	-0.126937	-0.00991136	-0.084*	0.0352122	-0.152705	-0.0146734	0.077
	Palmitoleic acid	2613	-0.254*	0.104941	-0.459371	-0.0480017	-0.275*	0.114289	-0.499002	-0.0509877	0.368
	Hippuric acid	2613	-0.359*	0.172931	-0.698092	-0.0202033	-0.364722	0.186798	-0.730847	0.00140337	0.158
	L-Tyrosine	2613	0.297498	0.162354	-0.0207163	0.615711	0.309686	0.169755	-0.0230341	0.642405	0.968
	MAG(18:1)	2613	0.307476	0.159414	-0.00497551	0.619927	0.368*	0.178487	0.0178869	0.717557	0.241
	MAG(18:2)	2613	0.283231	0.152916	-0.0164831	0.582946	0.322808	0.167565	-0.00561898	0.651234	0.346
	MAG(14:0)	2613	0.304612	0.176991	-0.0422899	0.651515	0.333029	0.189193	-0.0377887	0.703846	0.649
	Gamma-tocopherol	2613	0.163164	0.158295	-0.147093	0.473422	0.16918	0.163292	-0.150872	0.489231	0.915
	3α,6β,7β-Trihydroxy-5β-cholanoic acid	2613	-0.227743	0.177243	-0.575138	0.119652	-0.261482	0.194791	-0.643273	0.120309	0.258
KORA/TwinsUK	Oleic acid	7768	-0.245*	0.110653	-0.462001	-0.0282399	-0.256*	0.114613	-0.480643	-0.0313613	0.819
	Palmitoleic acid	7776	-0.273*	0.109741	-0.487677	-0.0574919	-0.296*	0.119186	-0.52998	-0.0627701	0.508
	Hippuric acid	7806	-0.124364	0.119024	-0.357652	0.108924	-0.12352	0.121818	-0.362283	0.115242	0.877
	L-Tyrosine	7807	0.144016	0.110042	-0.0716665	0.359698	0.159252	0.116973	-0.0700151	0.388518	0.417
	MAG(18:1)	5717	-0.0729673	0.125487	-0.318921	0.172986	-0.0862554	0.13636	-0.353521	0.18101	0.154
	MAG(18:2)	2797	0.0631623	0.175701	-0.281212	0.407537	0.0699675	0.182376	-0.28749	0.427425	0.746
	Gamma-tocopherol	7203	-0.1033	0.130534	-0.359146	0.152547	-0.114963	0.141083	-0.391485	0.161559	0.648
CHARGE	Oleic acid	8961	-0.264*	0.0724762	-0.405936	-0.12183	-0.277*	0.0838544	-0.441719	-0.11301	0.908
	Palmitoleic acid	8961	-0.157*	0.0560363	-0.267108	-0.0474452	-0.170*	0.0634615	-0.294841	-0.0460716	0.596
FINNISH	L-Tyrosine	8330	0.148015	0.100049	-0.0480814	0.344112	0.15965	0.109095	-0.0541764	0.373477	0.09
Est - estimate, LCI / UCI - lower and upper 95% confidence interval boundaries
1 - Estimates in sensitivity analyses can differ from the main MR results as they are based on insulin resistance assessment by HOMA-IR (basedon fasting glucose and fasting insulin) rather than the "gold-standard" clamp assessment.

## Sheet: S4b Table MR Egger
Study	Metabolite	N	MR EGGER: Intercept estimate1					MR EGGER: Slope estimate1
			Est2	SE	LCI	UCI	p_val	Est2	SE	LCI	UCI	p_val
Swedish (PIVUS & Twingene)	Oleic acid	2613	0.022311	0.00726137	0.00514056	0.0394814	0.0180027	-0.487842	0.139731	-0.818252	-0.157431	0.0101109
	Palmitoleic acid	2613	0.0377514	0.025984	-0.0236911	0.0991939	0.18957	-0.96341	0.500045	-2.14583	0.219008	0.0953919
	Hippuric acid	2613	-0.0821245	0.0470308	-0.193335	0.0290858	0.124283	1.18498	0.905173	-0.955418	3.32537	0.231829
	L-Tyrosine	2613	0.0366743	0.0394827	-0.0566875	0.130036	0.383869	-0.391765	0.759597	-2.18793	1.4044	0.621912
	MAG(18:1)	2613	0.0525162	0.0441015	-0.0517672	0.1568	0.27254	-0.679817	0.848695	-2.68666	1.32703	0.449452
	MAG(18:2)	2613	0.0491743	0.0390885	-0.0432552	0.141604	0.24872	-0.641319	0.752284	-2.42019	1.13755	0.422146
	MAG(14:0)	2613	0.0505123	0.0430428	-0.0512678	0.152292	0.27896	-0.644992	0.828313	-2.60364	1.31366	0.461674
	Gamma-tocopherol	2613	0.0510345	0.0384978	-0.0399982	0.142067	0.22658	-0.796385	0.74094	-2.54843	0.955661	0.318097
	3α,6β,7β-Trihydroxy-5β-cholanoic acid	2613	0.00824016	0.0516914	-0.113991	0.130471	0.877847	-0.382663	0.994794	-2.73498	1.96965	0.711905
KORA/TwinsUK	Oleic acid	7768	0.0196183	0.0252405	-0.0307483	0.0699848	0.439703	-0.606449	0.477865	-1.56001	0.347115	0.208739
	Palmitoleic acid	7776	-0.00402529	0.0256691	-0.0552472	0.0471967	0.875856	-0.199449	0.480602	-1.15848	0.759578	0.67945
	Hippuric acid	7806	0.0165523	0.0266619	-0.0366508	0.0697553	0.536793	-0.42445	0.49781	-1.41781	0.568913	0.396854
	L-Tyrosine	7807	-0.0265558	0.0260686	-0.0785748	0.0254633	0.311962	0.631901	0.491954	-0.349779	1.61358	0.203336
	MAG(18:1)	5717	0.000734569	0.0390531	-0.0771946	0.0786638	0.985048	-0.0861661	0.720067	-1.52304	1.3507	0.905102
	MAG(18:2)	2797	-0.036359	0.0423843	-0.120936	0.0482176	0.393994	0.719726	0.785276	-0.847268	2.28672	0.36263
	Gamma-tocopherol	7203	-0.0615039	0.0314441	-0.12425	0.00124184	0.0545775	1.01405	0.585974	-0.155242	2.18334	0.0880699
CHARGE	Oleic acid	8961	-0.0126412	0.0164762	-0.0472564	0.021974	0.452885	-0.0343855	0.307776	-0.680998	0.612227	0.91228
	Palmitoleic acid	8961	-0.0124357	0.0127121	-0.0391429	0.0142715	0.340913	0.0693857	0.23838	-0.431432	0.570204	0.774324
FINNISH	L-Tyrosine	8330	-0.0276991	0.0304286	-0.0978675	0.0424693	0.389267	0.65677	0.574394	-0.667786	1.98133	0.285927
Est - estimate, LCI / UCI - lower and upper 95% confidence interval boundaries
1 - based on Bowden et al. (2015, PMID 26050253), Supplementary Appendix
2 - Estimates in sensitivity analyses can differ from the main MR results as they are based on insulin resistance assessment by HOMA-IR (basedon fasting glucose and fasting insulin) rather than the "gold-standard" clamp assessment.
