# Supplementary material for: Effect of Insulin Resistance on Monounsaturated Fatty Acid Levels: A Multi-cohort Non-targeted Metabolomics and Mendelian Randomization Study
Source: PLoS Genet. 2016 Oct 21;12(10):e1006379. doi: 10.1371/journal.pgen.1006379 (PMC5074591; doi:10.1371/journal.pgen.1006379)
Supplement: S5 Table — (XLSX) [file pgen.1006379.s011.xlsx]

## Sheet: S5 Table
S5 Table. Annotated metabolites included in the study, adduct form and annotation confidence level
Metabolite name	Adduct form	Metabolomics Standards Initiative annotation level (PMID 24039616)
1-linoleoyl-2-stearoyl-sn-glycerol	M+H-H2O	1
1,3,7-Trimethyluric acid	M+H	2
1. N-(tetradecanoyl)-1-b-lactosyl-sphing-4-enine	M+H	2
10-nitro-9E-octadecenoic acid	M+H	2
11b-Hydroxyandrost-4-ene-3,17-dione	M+H	1
2,6 Dimethylheptanoyl carnitine	Fragment	2
2α-(3-Hydroxypropyl)-1α,25-dihydroxy-19-norvitamin D3	M+Na	2
3-Indolepropionic acid	M+H	1
3a,6b,7b-Trihydroxy-5b-cholanoic acid (a)	M+Na	1
3a,6b,7b-Trihydroxy-5b-cholanoic acid (b)	M+H-2H2O	2
4-Hydroxy-3-methylbenzoic acid	Fragment	1
4E,15Z-Bilirubin IXa	M+H	2
7-Ketocholesterol	M+H	1
9-Decenoylcarnitine	M+H	3
Arachidonic acid	M+H	2
Arachidonic acid ethyl ester	M+H	2
Arachidonic acid methyl ester	M+H	2
Barogenin	M+H	2
Betaine	M+H	1
Bilirubin	M+H	2
Biliverdin a	M+H	1
Caffeine	M+H	1
Ceramide phosphoethanolamine(34:1)	M+H	2
Ceramide phosphoethanolamine(36:1)	M+H	2
Ceramide phosphoethanolamine(36:2)	M+H	2
Ceramide phosphoethanolamine(38:2)	M+H	2
Chenodeoxycholic acid	M+H	1
Chenodeoxycholic acid glycine	M+H-2H2O	1
Cholesterol	M+H-2H2O	1
Cholic acid	M+H	1
Choline	M+H	1
Cinnamic acid	M+H	3
cis-5-Tetradecenoylcarnitine	M+H	2
Corticosterone	M+H	1
Cortisol	M+H	1
Creatinine	M+H	1
Decanoyl-L-carnitine	M+H	2
Dehydroepiandrosterone sulfate	M+H	1
Deoxycholic acid	M+H-2H2O	1
Deoxycholic acid glycine	M+H-2H2O	1
Deoxycholic acid related metabolite	M+H-2H2O	3
Diacylglycerol(34:1)	M+H	1
Dipeptide	M+H	3
Docosahexaenoic Acid	M+H	2
Docosahexaenoic Acid methyl ester	M+H	2
Docosapentaenoic acid	M+H	3
Docosatetraenoic acid methyl ester	M+H	3
Dodecanedioic acid	M+H	1
Dodecanoic acid	M+Na	1
Dodecanoylcarnitine	M+H	1
Edetic Acid	M+H	2
Eicosadienoic acid	M+Na	3
Eicosapentaenoic acid methyl ester	M+H	2
Eicosapentaenoyl PAF C-16	M+H	1
Eicosatrienoic Acid	M+H	3
Eicosatrienoic Acid methyl ester	M+H	3
Flavone	M+H	1
Geranyl acetoacetate	M+H	2
Glycocholic acid	M+H-2H2O, M+H	1
Heptadecanoic acid	M+H	1
Hexose	M+Na	3
Hippuric acid	M+H	1
Hyodeoxycholic acid	M+H	1
Indoleacetic acid	M+H	1
L-Acetylcarnitine	M+H	1
L-Carnitine	M+H	1
L-Octanoylcarnitine	M+H	2
L-Palmitoylcarnitine	M+H	1
L-Proline	M+H	1
L-Tryptophan	Fragment	1
L-Tyrosine	M+H	1
Lactosyl ceramide(d18:1/16:0)	M+H	2
Linoleic acid	M+K	1
Linolenyl aldehyde	M+H	3
Linoleyl carnitine	M+H	2
Lyso-PAF C-18	M+H	1
Lysophosphatidylcholine(0:0/16:0)	M+H	2
Lysophosphatidylcholine(0:0/16:1)	M+H	2
Lysophosphatidylcholine(0:0/18:0)	M+H	2
Lysophosphatidylcholine(0:0/18:2)	M+H	1
Lysophosphatidylcholine(0:0/20:4)	M+H	2
Lysophosphatidylcholine(0:0/20:5)	M+Na	2
Lysophosphatidylcholine(16:0)	M+H	1
Lysophosphatidylcholine(16:1/0:0)	M+H	2
Lysophosphatidylcholine(18:0)	M+H	1
Lysophosphatidylcholine(18:1)a	M+H	1
Lysophosphatidylcholine(18:1)b	M+H	1
Lysophosphatidylcholine(18:2/0:0)	M+H	1
Lysophosphatidylcholine(18:3)	M+H	2
Lysophosphatidylcholine(20:0)	M+H	1
Lysophosphatidylcholine(20:1)	M+H	2
Lysophosphatidylcholine(20:2)	M+H	2
Lysophosphatidylcholine(20:3)a	M+H	2
Lysophosphatidylcholine(20:3)b	M+H	2
Lysophosphatidylcholine(20:4/0:0)	M+H	2
Lysophosphatidylcholine(20:5/0:0)	M+Na	2
Lysophosphatidylcholine(22:4)	M+H	2
Lysophosphatidylcholine(22:5)	M+H	2
Lysophosphatidylcholine(22:5)a	M+H	2
Lysophosphatidylcholine(22:5)b	M+H	2
Lysophosphatidylethanolamine(16:0)a	M+H	1
Lysophosphatidylethanolamine(16:0)b	M+H	2
Lysophosphatidylethanolamine(18:0)a	M+H	1
C16:0 Lysophosphatidylcholines/phosphocholines	M+H	3
Lysophosphatidylethanolamine(18:1-P)	M+H	1
Lysophosphatidylethanolamine(18:1)b	M+H	1
Lysophosphatidylethanolamine(18:1)c	M+H	2
Lysophosphatidylethanolamine(18:2)	M+H	2
Lysophosphatidylethanolamine(20:4)	M+H	2
Monoacylglycerol(14:0)	M+Na	1
Monoacylglycerol(16:0)	M+Na	1
Monoacylglycerol(16:1)	M+Na	1
Monoacylglycerol(18:0)	M+H-H2O	1
Monoacylglycerol(18:1)	M+Na	1
Monoacylglycerol(18:2)	M+Na	1
Monoacylglycerol(20:5)	M+Na	2
Myristic acid	M+K	1
Octadecatetraenoic acid	M+H	3
Oleamide	M+H	1
Oleic acid	Fragment	1
Palmitic acid	Fragment	1
Palmitoleic acid	M+K	2
Pentadecanoic acid	M+K	1
Phosphatidylcholine (34:1)	M+H	1
Phosphatidylcholine (38:6)	M+H	1
Phosphatidylcholine(16:2)	M+H	2
Phosphatidylcholine(16:5)	M+H	2
Phosphatidylcholine(18:1)	M+H	2
Phosphatidylcholine(28:1)	M+H	2
Phosphatidylcholine(28:2)	M+H	2
Phosphatidylcholine(29:1)	M+H	2
Phosphatidylcholine(30:1)	M+H	2
Phosphatidylcholine(30:2)	M+H	2
Phosphatidylcholine(32:0)	M+H	1
Phosphatidylcholine(32:1)	M+H	2
Phosphatidylcholine(32:2)	M+H	1
Phosphatidylcholine(34:0)a	M+H	2
Phosphatidylcholine(34:0)b	M+Na	2
Phosphatidylcholine(34:1)	M+H	2
Phosphatidylcholine(34:2)	M+H	2
Phosphatidylcholine(34:3)	M+H	2
Phosphatidylcholine(34:4)	M+H	2
Phosphatidylcholine(34:5)	M+H	2
Phosphatidylcholine(36:1)	M+H	2
Phosphatidylcholine(36:2)	M+H	1
Phosphatidylcholine(36:3)	M+H	2
Phosphatidylcholine(36:4)a	M+H	1
Phosphatidylcholine(36:5)	M+H	2
Phosphatidylcholine(38:2)	M+H	2
Phosphatidylcholine(38:3)	M+H	2
Phosphatidylcholine(38:4)	M+H	2
Phosphatidylcholine(38:7)	M+H	2
Phosphatidylcholine(40:5)	M+H	2
Phosphatidylcholine(40:6)	M+H	2
Phosphatidylcholine(42:7)	M+H	2
Phosphatidylethanolamine (38:4)	M+H	1
Phosphatidylserine(18:0)	M+H	2
Phosphatidylserine(36:1)	M+H	2
Phosphatidylserine(36:2)	M+H	2
Phosphatidylserine(38:1)	M+H	3
Phosphoethanolamine(38:2)	M+H	2
Phosphoethanolamine(38:3)	M+H	2
Phosphoethanolamine(38:4)	M+H	2
Piperine	M+H	2
Propranolol	M+H	1
Prostaglandin D2/E2	M+Na	1
Prostaglandin J2	M+Na	1
Sphingomyelin(30:1)	M+H	2
Sphingomyelin(32:1)	M+H	2
Sphingomyelin(32:2)	M+H	2
Sphingomyelin(34:1)	M+H	1
Sphingomyelin(34:2)	M+H	2
Sphingomyelin(36:1)	M+H	1
Sphingomyelin(36:2)	M+H	1
Sphingomyelin(36:3)	M+H	2
Sphingomyelin(40:2)	M+H	2
Sphingomyelin(41:2)	M+H	2
Sphingomyelin(42:3)	M+H	2
Stachydrine	M+H	2
Stearic acid	Fragment	1
Theophylline	M+H	2
Thyroxine	M+H	1
Trigonelline	M+H	1
Tyrosol	M+H	1
Uric acid	M+H	1
Vaccenic acid	Fragment	1
Vitamin D3	M+H	3
Vitamin D3/Derivative	M+Na	3
α-Linolenic acid	M+H	1
α-Tocopherol	M+H	1
γ-Glutamyl-Leucine	M+H	2
γ-Tocopherol	M+H	2
